# Supplementary material for: Crystal structure of bis­(μ-3-nitro­benzoato)-κ3 O,O′:O;κ3 O:O,O′-bis­[bis­(3-cyano­pyridine-κN 1)(3-nitro­benzoato-κ2 O,O′)cadmium]
Source: Acta Crystallogr E Crystallogr Commun. 2017 Feb 21;73(Pt 3):413–6. doi: 10.1107/S2056989017002675 (PMC5347067; doi:10.1107/S2056989017002675)
Supplement: Supplementary file 1 [file e-73-00413-sup1.cif]

##############################################################################
#                                                                            #
# This CIF contains the data in a paper accepted for publication in          #
# Acta Crystallographica Section E. It conforms to the requirements of       #
# Notes for Authors for Acta Crystallographica Section E, and has been       #
# peer reviewed under the auspices of the IUCr Commission on Journals.       #
#                                                                            #
# Full details of the Crystallographic Information File format               #
# are given in the paper "The Crystallographic Information File (CIF):       #
# a New Standard Archive File for Crystallography" by S. R. Hall, F. H.      #
# Allen and I. D. Brown [Acta Cryst. (1991), A47, 655-685].                  #
#                                                                            #
# The current version of the core CIF dictionary is obtainable from          #
# ftp://ftp.iucr.org/pub/cif_core.dic.                                       #
#                                                                            #
# Software is freely available for graphical display of the structure(s)     #
# in this CIF. For information consult the CIF software page                 #
# http://www.iucr.org/resources/cif/software.                                #
#                                                                            #
# This file may be used for bona fide research purposes within the           #
# scientific community so long as proper attribution is given to the journal # 
# article from which it was obtained.                                        #
#                                                                            #
##############################################################################
data_I
_audit_creation_method     SHELXL-97
_chemical_name_systematic
;\
Bis(\m-3-nitrobenzoato)-\k^3^<i>O</i>,<i>O</i>':<i>O</i>;\
\k^3^<i>O</i>:<i>O</i>,<i>O</i>'-bis[bis(3-cyanopyridine-\k<i>N</i>^1^)\
(3-nitrobenzoato-\k^2^<i>O</i>,<i>O</i>')cadmium]
;
_chemical_name_common     ?
_chemical_formula_moiety     'C52 H32 Cd2 N12 O16'
_chemical_formula_sum     'C52 H32 Cd2 N12 O16'
_chemical_formula_iupac     '[Cd2 (C7 H4 N O4)4 (C6 H4 N2)4]'
_chemical_formula_weight     1305.72
_chemical_melting_point     ?
_symmetry_cell_setting     triclinic
_symmetry_space_group_name_H-M     'P -1'
_symmetry_space_group_name_Hall     '-P 1'
loop_
    _symmetry_equiv_pos_as_xyz
    'x, y, z'
    '-x, -y, -z'
_cell_length_a     8.5237(3)
_cell_length_b     12.7145(4)
_cell_length_c     13.0583(5)
_cell_angle_alpha     105.022(3)
_cell_angle_beta     97.347(3)
_cell_angle_gamma     104.866(2)
_cell_volume     1292.12(8)
_cell_formula_units_Z     1
_cell_measurement_reflns_used     9607
_cell_measurement_theta_min     3.08
_cell_measurement_theta_max     28.33
_cell_measurement_temperature     296
_exptl_crystal_description     prism
_exptl_crystal_colour     colourless
_exptl_crystal_size_max     0.28
_exptl_crystal_size_mid     0.20
_exptl_crystal_size_min     0.18
_exptl_crystal_density_diffrn     1.678
_exptl_crystal_density_meas     ?
_exptl_crystal_density_method     'not measured'
_exptl_crystal_F_000     652
_exptl_absorpt_coefficient_mu     0.908
_exptl_absorpt_correction_type     multi-scan
_exptl_absorpt_process_details
;
(<i>SADABS</i>; Bruker, 2012)
;
_exptl_absorpt_correction_T_min     0.6150
_exptl_absorpt_correction_T_max     0.7457
_exptl_special_details     ?
_diffrn_ambient_temperature     296(2)
_diffrn_radiation_type     MoK\a
_diffrn_radiation_wavelength     0.71073
_diffrn_radiation_source     'fine-focus sealed tube'
_diffrn_radiation_monochromator     graphite
_diffrn_measurement_device_type     'Bruker APEXII CCD'
_diffrn_measurement_method     '\f and \w scans'
_diffrn_detector_area_resol_mean     ?
_diffrn_reflns_number     65471
_diffrn_reflns_av_R_equivalents     0.0291
_diffrn_reflns_av_sigmaI/netI     0.0140
_diffrn_reflns_theta_min     3.08
_diffrn_reflns_theta_max     28.33
_diffrn_reflns_theta_full     28.33
_diffrn_measured_fraction_theta_max     0.996
_diffrn_measured_fraction_theta_full     0.996
_diffrn_reflns_limit_h_min     -11
_diffrn_reflns_limit_h_max     11
_diffrn_reflns_limit_k_min     -16
_diffrn_reflns_limit_k_max     16
_diffrn_reflns_limit_l_min     -17
_diffrn_reflns_limit_l_max     17
_diffrn_standards_number     ?
_diffrn_standards_interval_count     ?
_diffrn_standards_interval_time     ?
_diffrn_standards_decay_%     ?
_refine_special_details
;
 Refinement of F^2^ against ALL reflections.  The weighted R-factor wR and
 goodness of fit S are based on F^2^, conventional R-factors R are based
 on F, with F set to zero for negative F^2^. The threshold expression of
 F^2^ > 2sigma(F^2^) is used only for calculating R-factors(gt) etc. and is
 not relevant to the choice of reflections for refinement.  R-factors based
 on F^2^ are statistically about twice as large as those based on F, and R-
 factors based on ALL data will be even larger.
;
_reflns_number_total     6414
_reflns_number_gt     5828
_reflns_threshold_expression     I>2sigma(I)
_refine_ls_structure_factor_coef     Fsqd
_refine_ls_matrix_type     full
_refine_ls_R_factor_all     0.0348
_refine_ls_R_factor_gt     0.0293
_refine_ls_wR_factor_gt     0.0674
_refine_ls_wR_factor_ref     0.0722
_refine_ls_goodness_of_fit_ref     1.218
_refine_ls_restrained_S_all     1.218
_refine_ls_number_reflns     6414
_refine_ls_number_parameters     370
_refine_ls_number_restraints     0
_refine_ls_hydrogen_treatment     constr
_refine_ls_weighting_scheme     calc
_refine_ls_weighting_details
         'calc w=1/[\s^2^(Fo^2^)+(0.0277P)^2^+0.8651P] where P=(Fo^2^+2Fc^2^)/3'
_atom_sites_solution_hydrogens     geom
_atom_sites_solution_primary     direct
_atom_sites_solution_secondary     difmap
_refine_ls_shift/su_max     0.001
_refine_ls_shift/su_mean     0.000
_refine_diff_density_max     1.006
_refine_diff_density_min     -0.753
_refine_ls_extinction_method     none
_refine_ls_extinction_coef     ?
loop_
    _atom_type_symbol
    _atom_type_description
    _atom_type_scat_dispersion_real
    _atom_type_scat_dispersion_imag
    _atom_type_scat_source
    'C' 'C' 0.0030 0.0020
                         'International Tables Vol C Tables 4.2.6.8 and 6.1.1.4'
    'H' 'H' 0.0000 0.0000
                         'International Tables Vol C Tables 4.2.6.8 and 6.1.1.4'
    'Cd' 'Cd' -0.8080 1.2020
                         'International Tables Vol C Tables 4.2.6.8 and 6.1.1.4'
    'N' 'N' 0.0060 0.0030
                         'International Tables Vol C Tables 4.2.6.8 and 6.1.1.4'
    'O' 'O' 0.0110 0.0060
                         'International Tables Vol C Tables 4.2.6.8 and 6.1.1.4'
_computing_data_collection
;
<i>APEX2</i> (Bruker, 2012)
;
_computing_cell_refinement
;
<i>SAINT</i> (Bruker, 2012)
;
_computing_data_reduction
;
<i>SAINT</i> (Bruker, 2012)'
;
_computing_structure_solution
;
<i>SHELXS97</i> (Sheldrick, 2008)
;
_computing_structure_refinement
;
<i>SHELXL97</i> (Sheldrick, 2008)
;
_computing_molecular_graphics
;
<i>ORTEP-3</i> for Windows (Farrugia, 2012)
;
_computing_publication_material
;
WinGX (Farrugia, 2012) and PLATON (Spek, 2009)
;
loop_
    _atom_site_type_symbol
    _atom_site_label
    _atom_site_fract_x
    _atom_site_fract_y
    _atom_site_fract_z
    _atom_site_U_iso_or_equiv
    _atom_site_adp_type
    _atom_site_calc_flag
    _atom_site_refinement_flags
    _atom_site_occupancy
    _atom_site_symmetry_multiplicity
    _atom_site_disorder_assembly
    _atom_site_disorder_group
    Cd Cd1 0.151839(18) 0.436274(11) 0.419807(11) 0.03200(6) Uani d . 1 1 . .
    O O1 0.0821(2) 0.25149(13) 0.30752(14) 0.0448(4) Uani d . 1 1 . .
    O O2 0.3355(2) 0.35240(13) 0.30991(15) 0.0480(4) Uani d . 1 1 . .
    O O3 -0.0992(3) -0.15593(16) 0.12938(19) 0.0675(6) Uani d . 1 1 . .
    O O4 0.0033(3) -0.22812(15) -0.00392(17) 0.0646(5) Uani d . 1 1 . .
    O O5 0.1364(2) 0.61626(13) 0.55320(14) 0.0431(4) Uani d . 1 1 . .
    O O6 0.3515(2) 0.61460(13) 0.47720(13) 0.0414(3) Uani d . 1 1 . .
    O O7 0.8058(3) 0.9744(2) 0.5573(3) 0.1093(12) Uani d . 1 1 . .
    O O8 0.7807(3) 1.13029(18) 0.6485(3) 0.0928(9) Uani d . 1 1 . .
    N N1 0.0007(3) -0.14806(16) 0.07056(17) 0.0435(4) Uani d . 1 1 . .
    N N2 0.7303(3) 1.02738(18) 0.6099(2) 0.0537(5) Uani d . 1 1 . .
    N N3 0.2275(2) 0.37248(14) 0.56414(14) 0.0320(3) Uani d . 1 1 . .
    N N4 0.6329(5) 0.5371(3) 0.8932(3) 0.1256(18) Uani d . 1 1 . .
    N N5 0.0320(2) 0.48389(15) 0.27322(14) 0.0358(4) Uani d . 1 1 . .
    N N6 -0.3803(3) 0.2705(2) -0.0491(2) 0.0685(7) Uani d . 1 1 . .
    C C1 0.2174(3) 0.26302(16) 0.27548(16) 0.0324(4) Uani d . 1 1 . .
    C C2 0.2308(3) 0.16188(17) 0.19015(17) 0.0322(4) Uani d . 1 1 . .
    C C3 0.1160(3) 0.05585(17) 0.17155(17) 0.0330(4) Uani d . 1 1 . .
    H H3 0.0350 0.0469 0.2127 0.040 Uiso calc R 1 1 . .
    C C4 0.1244(3) -0.03626(17) 0.09058(17) 0.0347(4) Uani d . 1 1 . .
    C C5 0.2408(3) -0.0262(2) 0.0267(2) 0.0459(5) Uani d . 1 1 . .
    H H5 0.2429 -0.0892 -0.0279 0.055 Uiso calc R 1 1 . .
    C C6 0.3544(4) 0.0798(2) 0.0456(2) 0.0535(6) Uani d . 1 1 . .
    H H6 0.4340 0.0886 0.0034 0.064 Uiso calc R 1 1 . .
    C C7 0.3498(3) 0.1736(2) 0.1279(2) 0.0447(5) Uani d . 1 1 . .
    H H7 0.4274 0.2445 0.1410 0.054 Uiso calc R 1 1 . .
    C C8 0.2760(2) 0.66594(16) 0.53913(16) 0.0315(4) Uani d . 1 1 . .
    C C9 0.3550(2) 0.79211(16) 0.59657(16) 0.0312(4) Uani d . 1 1 . .
    C C10 0.5053(3) 0.84920(17) 0.57676(18) 0.0346(4) Uani d . 1 1 . .
    H H10 0.5592 0.8106 0.5294 0.042 Uiso calc R 1 1 . .
    C C11 0.5721(3) 0.96539(17) 0.62989(19) 0.0384(5) Uani d . 1 1 . .
    C C12 0.4989(3) 1.02590(19) 0.7024(2) 0.0491(6) Uani d . 1 1 . .
    H H12 0.5479 1.1036 0.7373 0.059 Uiso calc R 1 1 . .
    C C13 0.3506(4) 0.9677(2) 0.7217(2) 0.0565(7) Uani d . 1 1 . .
    H H13 0.2988 1.0064 0.7706 0.068 Uiso calc R 1 1 . .
    C C14 0.2785(3) 0.8520(2) 0.6685(2) 0.0453(5) Uani d . 1 1 . .
    H H14 0.1776 0.8140 0.6811 0.054 Uiso calc R 1 1 . .
    C C15 0.3517(3) 0.43881(18) 0.64654(18) 0.0360(4) Uani d . 1 1 . .
    H H15 0.4061 0.5123 0.6466 0.043 Uiso calc R 1 1 . .
    C C16 0.4023(3) 0.4017(2) 0.73219(19) 0.0414(5) Uani d . 1 1 . .
    C C17 0.3240(3) 0.2918(2) 0.7327(2) 0.0479(6) Uani d . 1 1 . .
    H H17 0.3567 0.2653 0.7894 0.058 Uiso calc R 1 1 . .
    C C18 0.1962(3) 0.2229(2) 0.6465(2) 0.0503(6) Uani d . 1 1 . .
    H H18 0.1411 0.1486 0.6437 0.060 Uiso calc R 1 1 . .
    C C19 0.1517(3) 0.26648(19) 0.56478(19) 0.0417(5) Uani d . 1 1 . .
    H H19 0.0649 0.2200 0.5072 0.050 Uiso calc R 1 1 . .
    C C20 0.5330(4) 0.4779(3) 0.8215(3) 0.0706(10) Uani d . 1 1 . .
    C C21 -0.0872(3) 0.40583(18) 0.19319(17) 0.0375(4) Uani d . 1 1 . .
    H H21 -0.1240 0.3318 0.1971 0.045 Uiso calc R 1 1 . .
    C C22 -0.1584(3) 0.43099(19) 0.10448(17) 0.0373(4) Uani d . 1 1 . .
    C C23 -0.1049(3) 0.5416(2) 0.09792(19) 0.0462(5) Uani d . 1 1 . .
    H H23 -0.1512 0.5609 0.0397 0.055 Uiso calc R 1 1 . .
    C C24 0.0186(4) 0.6213(2) 0.1803(2) 0.0541(7) Uani d . 1 1 . .
    H H24 0.0579 0.6960 0.1787 0.065 Uiso calc R 1 1 . .
    C C25 0.0835(3) 0.58913(19) 0.26552(19) 0.0460(6) Uani d . 1 1 . .
    H H25 0.1675 0.6438 0.3204 0.055 Uiso calc R 1 1 . .
    C C26 -0.2833(3) 0.3418(2) 0.0192(2) 0.0484(6) Uani d . 1 1 . .
loop_
    _atom_site_aniso_label
    _atom_site_aniso_U_11
    _atom_site_aniso_U_22
    _atom_site_aniso_U_33
    _atom_site_aniso_U_12
    _atom_site_aniso_U_13
    _atom_site_aniso_U_23
    Cd1 0.03932(9) 0.02142(7) 0.02841(8) 0.00423(6) 0.00100(6) 0.00389(5)
    O1 0.0451(9) 0.0315(8) 0.0489(9) 0.0062(7) 0.0178(7) -0.0009(7)
    O2 0.0433(9) 0.0304(8) 0.0549(10) -0.0010(7) 0.0077(8) 0.0003(7)
    O3 0.0779(14) 0.0390(10) 0.0778(14) 0.0002(9) 0.0284(12) 0.0163(10)
    O4 0.0769(14) 0.0324(9) 0.0658(13) 0.0110(9) 0.0042(10) -0.0060(8)
    O5 0.0372(8) 0.0272(7) 0.0521(9) -0.0040(6) 0.0057(7) 0.0061(7)
    O6 0.0422(8) 0.0266(7) 0.0437(8) 0.0026(6) 0.0061(7) 0.0000(6)
    O7 0.0819(17) 0.0595(14) 0.155(3) -0.0138(12) 0.0739(19) -0.0093(16)
    O8 0.0713(15) 0.0345(10) 0.141(2) -0.0190(10) 0.0299(15) 0.0046(13)
    N1 0.0528(11) 0.0276(9) 0.0451(11) 0.0108(8) -0.0003(9) 0.0091(8)
    N2 0.0436(11) 0.0353(10) 0.0650(14) -0.0075(9) 0.0087(10) 0.0070(10)
    N3 0.0325(8) 0.0287(8) 0.0325(8) 0.0070(7) 0.0044(7) 0.0091(7)
    N4 0.136(3) 0.085(2) 0.103(3) -0.028(2) -0.077(2) 0.050(2)
    N5 0.0488(10) 0.0272(8) 0.0279(8) 0.0093(7) 0.0024(7) 0.0072(7)
    N6 0.0717(16) 0.0507(14) 0.0597(15) -0.0003(12) -0.0179(13) 0.0112(12)
    C1 0.0396(10) 0.0240(9) 0.0312(9) 0.0086(8) 0.0033(8) 0.0072(7)
    C2 0.0361(10) 0.0269(9) 0.0346(10) 0.0122(8) 0.0055(8) 0.0093(8)
    C3 0.0373(10) 0.0282(9) 0.0332(10) 0.0105(8) 0.0056(8) 0.0092(8)
    C4 0.0411(11) 0.0259(9) 0.0348(10) 0.0110(8) 0.0006(8) 0.0081(8)
    C5 0.0548(14) 0.0371(11) 0.0464(13) 0.0196(10) 0.0167(11) 0.0048(10)
    C6 0.0565(15) 0.0471(14) 0.0628(16) 0.0197(12) 0.0313(13) 0.0136(12)
    C7 0.0437(12) 0.0347(11) 0.0540(14) 0.0086(9) 0.0183(10) 0.0098(10)
    C8 0.0323(9) 0.0236(9) 0.0298(9) 0.0016(7) -0.0040(7) 0.0055(7)
    C9 0.0303(9) 0.0221(8) 0.0321(9) 0.0004(7) -0.0020(7) 0.0045(7)
    C10 0.0331(10) 0.0246(9) 0.0387(11) 0.0027(7) 0.0041(8) 0.0047(8)
    C11 0.0321(10) 0.0261(9) 0.0452(12) -0.0034(8) -0.0006(9) 0.0071(8)
    C12 0.0485(13) 0.0230(10) 0.0587(15) 0.0004(9) 0.0032(11) -0.0023(10)
    C13 0.0547(15) 0.0342(12) 0.0656(17) 0.0061(11) 0.0202(13) -0.0062(11)
    C14 0.0387(11) 0.0332(11) 0.0509(13) -0.0005(9) 0.0118(10) 0.0007(10)
    C15 0.0334(10) 0.0317(10) 0.0388(11) 0.0042(8) 0.0001(8) 0.0128(8)
    C16 0.0376(11) 0.0411(12) 0.0431(12) 0.0086(9) -0.0002(9) 0.0162(10)
    C17 0.0519(14) 0.0486(13) 0.0483(13) 0.0137(11) 0.0059(11) 0.0269(11)
    C18 0.0567(15) 0.0351(12) 0.0568(15) 0.0034(10) 0.0089(12) 0.0222(11)
    C19 0.0432(12) 0.0323(10) 0.0411(12) 0.0017(9) 0.0021(9) 0.0095(9)
    C20 0.0715(19) 0.0570(17) 0.0665(19) -0.0031(14) -0.0272(16) 0.0329(15)
    C21 0.0454(12) 0.0296(10) 0.0336(10) 0.0072(9) 0.0035(9) 0.0093(8)
    C22 0.0408(11) 0.0361(11) 0.0310(10) 0.0106(9) 0.0019(8) 0.0070(8)
    C23 0.0601(15) 0.0393(12) 0.0379(11) 0.0157(11) -0.0025(10) 0.0148(10)
    C24 0.0765(18) 0.0296(11) 0.0472(13) 0.0060(11) -0.0058(12) 0.0155(10)
    C25 0.0605(15) 0.0284(10) 0.0369(11) 0.0030(10) -0.0055(10) 0.0075(9)
    C26 0.0533(14) 0.0412(12) 0.0430(12) 0.0080(11) -0.0028(11) 0.0123(10)
_geom_special_details
;
 All esds (except the esd in the dihedral angle between two l.s. planes)
 are estimated using the full covariance matrix.  The cell esds are taken
 into account individually in the estimation of esds in distances, angles
 and torsion angles; correlations between esds in cell parameters are only
 used when they are defined by crystal symmetry.  An approximate (isotropic)
 treatment of cell esds is used for estimating esds involving l.s. planes.
;
loop_
    _geom_bond_atom_site_label_1
    _geom_bond_atom_site_label_2
    _geom_bond_site_symmetry_2
    _geom_bond_distance
    _geom_bond_publ_flag
    Cd1 O1 . 2.3017(15) yes
    Cd1 O2 . 2.5072(18) yes
    Cd1 O5 . 2.5367(16) yes
    Cd1 O5 2_566 2.4716(16) yes
    Cd1 O6 . 2.3264(15) yes
    Cd1 N3 . 2.3186(17) yes
    Cd1 N5 . 2.3435(17) yes
    Cd1 C1 . 2.733(2) ?
    O1 C1 . 1.264(3) ?
    O5 Cd1 2_566 2.4716(16) ?
    O5 C8 . 1.256(3) ?
    O6 C8 . 1.253(3) ?
    O8 N2 . 1.210(3) ?
    N1 O3 . 1.220(3) ?
    N1 O4 . 1.219(3) ?
    N1 C4 . 1.472(3) ?
    N2 O7 . 1.198(3) ?
    N3 C15 . 1.330(3) ?
    N3 C19 . 1.339(3) ?
    N4 C20 . 1.127(4) ?
    N5 C21 . 1.335(3) ?
    N5 C25 . 1.331(3) ?
    C1 O2 . 1.241(3) ?
    C1 C2 . 1.508(3) ?
    C2 C7 . 1.381(3) ?
    C3 C2 . 1.388(3) ?
    C3 C4 . 1.384(3) ?
    C3 H3 . 0.9300 ?
    C4 C5 . 1.378(3) ?
    C5 C6 . 1.382(4) ?
    C5 H5 . 0.9300 ?
    C6 H6 . 0.9300 ?
    C7 C6 . 1.397(3) ?
    C7 H7 . 0.9300 ?
    C8 C9 . 1.511(3) ?
    C9 C10 . 1.393(3) ?
    C9 C14 . 1.389(3) ?
    C10 C11 . 1.387(3) ?
    C10 H10 . 0.9300 ?
    C11 N2 . 1.470(3) ?
    C11 C12 . 1.377(3) ?
    C12 C13 . 1.381(4) ?
    C12 H12 . 0.9300 ?
    C13 H13 . 0.9300 ?
    C14 C13 . 1.386(3) ?
    C14 H14 . 0.9300 ?
    C15 C16 . 1.384(3) ?
    C15 H15 . 0.9300 ?
    C16 C17 . 1.387(3) ?
    C16 C20 . 1.438(4) ?
    C17 H17 . 0.9300 ?
    C18 C17 . 1.381(4) ?
    C18 H18 . 0.9300 ?
    C19 C18 . 1.379(3) ?
    C19 H19 . 0.9300 ?
    C21 C22 . 1.387(3) ?
    C21 H21 . 0.9300 ?
    C22 C23 . 1.391(3) ?
    C22 C26 . 1.443(3) ?
    C23 C24 . 1.375(3) ?
    C23 H23 . 0.9300 ?
    C24 H24 . 0.9300 ?
    C25 C24 . 1.380(3) ?
    C25 H25 . 0.9300 ?
    C26 N6 . 1.144(3) ?
loop_
    _geom_angle_atom_site_label_1
    _geom_angle_atom_site_label_2
    _geom_angle_atom_site_label_3
    _geom_angle_site_symmetry_1
    _geom_angle_site_symmetry_3
    _geom_angle
    _geom_angle_publ_flag
    O1 Cd1 O2 . . 54.33(5) ?
    O1 Cd1 O5 . . 161.73(6) ?
    O1 Cd1 O5 . 2_566 85.39(6) ?
    O1 Cd1 O6 . . 144.74(6) ?
    O1 Cd1 N3 . . 88.63(6) ?
    O1 Cd1 N5 . . 87.92(6) ?
    O1 Cd1 C1 . . 27.40(6) ?
    O2 Cd1 O5 . . 143.94(5) ?
    O2 Cd1 C1 . . 26.95(6) ?
    O5 Cd1 O2 2_566 . 139.57(5) ?
    O5 Cd1 O5 2_566 . 76.40(5) ?
    O5 Cd1 C1 . . 170.87(6) ?
    O5 Cd1 C1 2_566 . 112.66(6) ?
    O6 Cd1 O2 . . 90.60(5) ?
    O6 Cd1 O5 . . 53.47(5) ?
    O6 Cd1 O5 . 2_566 129.14(5) ?
    O6 Cd1 N5 . . 89.46(6) ?
    O6 Cd1 C1 . . 117.41(6) ?
    N3 Cd1 O2 . . 93.62(6) ?
    N3 Cd1 O5 . . 89.29(6) ?
    N3 Cd1 O5 . 2_566 88.16(6) ?
    N3 Cd1 O6 . . 98.23(6) ?
    N3 Cd1 N5 . . 170.84(6) ?
    N3 Cd1 C1 . . 92.02(6) ?
    N5 Cd1 O2 . . 91.25(6) ?
    N5 Cd1 O5 . . 91.33(6) ?
    N5 Cd1 O5 . 2_566 83.11(6) ?
    N5 Cd1 C1 . . 88.81(6) ?
    C1 O1 Cd1 . . 95.65(12) ?
    C1 O2 Cd1 . . 86.70(13) ?
    Cd1 O5 Cd1 2_566 . 103.60(5) ?
    C8 O5 Cd1 . 2_566 165.65(15) ?
    C8 O5 Cd1 . . 87.27(13) ?
    C8 O6 Cd1 . . 97.16(12) ?
    O3 N1 C4 . . 118.33(19) ?
    O4 N1 O3 . . 123.3(2) ?
    O4 N1 C4 . . 118.4(2) ?
    O7 N2 O8 . . 122.4(2) ?
    O7 N2 C11 . . 119.0(2) ?
    O8 N2 C11 . . 118.6(2) ?
    C15 N3 Cd1 . . 120.77(14) ?
    C15 N3 C19 . . 118.26(19) ?
    C19 N3 Cd1 . . 120.93(14) ?
    C21 N5 Cd1 . . 121.21(14) ?
    C25 N5 Cd1 . . 121.09(15) ?
    C25 N5 C21 . . 117.68(19) ?
    O1 C1 Cd1 . . 56.96(10) ?
    O1 C1 C2 . . 116.79(18) ?
    O2 C1 Cd1 . . 66.35(12) ?
    O2 C1 O1 . . 123.24(19) ?
    O2 C1 C2 . . 120.0(2) ?
    C2 C1 Cd1 . . 172.89(15) ?
    C3 C2 C1 . . 118.64(19) ?
    C7 C2 C1 . . 121.51(19) ?
    C7 C2 C3 . . 119.80(19) ?
    C2 C3 H3 . . 120.6 ?
    C4 C3 C2 . . 118.7(2) ?
    C4 C3 H3 . . 120.6 ?
    C3 C4 N1 . . 118.3(2) ?
    C5 C4 N1 . . 119.2(2) ?
    C5 C4 C3 . . 122.4(2) ?
    C4 C5 C6 . . 118.5(2) ?
    C4 C5 H5 . . 120.8 ?
    C6 C5 H5 . . 120.8 ?
    C5 C6 C7 . . 120.1(2) ?
    C5 C6 H6 . . 120.0 ?
    C7 C6 H6 . . 120.0 ?
    C2 C7 C6 . . 120.5(2) ?
    C2 C7 H7 . . 119.7 ?
    C6 C7 H7 . . 119.7 ?
    O5 C8 C9 . . 119.48(19) ?
    O6 C8 O5 . . 122.10(18) ?
    O6 C8 C9 . . 118.41(18) ?
    C10 C9 C8 . . 119.84(19) ?
    C14 C9 C8 . . 120.56(19) ?
    C14 C9 C10 . . 119.60(18) ?
    C9 C10 H10 . . 121.0 ?
    C11 C10 C9 . . 117.9(2) ?
    C11 C10 H10 . . 121.0 ?
    C10 C11 N2 . . 118.8(2) ?
    C12 C11 N2 . . 117.92(19) ?
    C12 C11 C10 . . 123.3(2) ?
    C11 C12 C13 . . 118.0(2) ?
    C11 C12 H12 . . 121.0 ?
    C13 C12 H12 . . 121.0 ?
    C12 C13 C14 . . 120.3(2) ?
    C12 C13 H13 . . 119.8 ?
    C14 C13 H13 . . 119.8 ?
    C9 C14 H14 . . 119.6 ?
    C13 C14 C9 . . 120.9(2) ?
    C13 C14 H14 . . 119.6 ?
    N3 C15 C16 . . 121.9(2) ?
    N3 C15 H15 . . 119.0 ?
    C16 C15 H15 . . 119.0 ?
    C15 C16 C17 . . 119.8(2) ?
    C15 C16 C20 . . 119.9(2) ?
    C17 C16 C20 . . 120.3(2) ?
    C16 C17 H17 . . 120.9 ?
    C18 C17 C16 . . 118.1(2) ?
    C18 C17 H17 . . 120.9 ?
    C17 C18 H18 . . 120.7 ?
    C19 C18 C17 . . 118.7(2) ?
    C19 C18 H18 . . 120.7 ?
    N3 C19 C18 . . 123.2(2) ?
    N3 C19 H19 . . 118.4 ?
    C18 C19 H19 . . 118.4 ?
    N4 C20 C16 . . 178.3(5) ?
    N5 C21 C22 . . 122.5(2) ?
    N5 C21 H21 . . 118.7 ?
    C22 C21 H21 . . 118.7 ?
    C21 C22 C23 . . 119.3(2) ?
    C21 C22 C26 . . 119.7(2) ?
    C23 C22 C26 . . 121.0(2) ?
    C22 C23 H23 . . 121.1 ?
    C24 C23 C22 . . 117.9(2) ?
    C24 C23 H23 . . 121.1 ?
    C23 C24 C25 . . 119.2(2) ?
    C23 C24 H24 . . 120.4 ?
    C25 C24 H24 . . 120.4 ?
    N5 C25 C24 . . 123.4(2) ?
    N5 C25 H25 . . 118.3 ?
    C24 C25 H25 . . 118.3 ?
    N6 C26 C22 . . 178.8(3) ?
loop_
    _geom_torsion_atom_site_label_1
    _geom_torsion_atom_site_label_2
    _geom_torsion_atom_site_label_3
    _geom_torsion_atom_site_label_4
    _geom_torsion_site_symmetry_1
    _geom_torsion_site_symmetry_2
    _geom_torsion_site_symmetry_3
    _geom_torsion_site_symmetry_4
    _geom_torsion
    _geom_torsion_publ_flag
    O2 Cd1 O1 C1 . . . . -1.60(12) ?
    O5 Cd1 O1 C1 . . . . 179.36(16) ?
    O5 Cd1 O1 C1 2_566 . . . 174.69(14) ?
    O6 Cd1 O1 C1 . . . . 5.3(2) ?
    N3 Cd1 O1 C1 . . . . -97.04(14) ?
    N5 Cd1 O1 C1 . . . . 91.44(14) ?
    O1 Cd1 O2 C1 . . . . 1.62(12) ?
    O5 Cd1 O2 C1 . . . . -178.89(11) ?
    O5 Cd1 O2 C1 2_566 . . . -4.09(18) ?
    O6 Cd1 O2 C1 . . . . -174.39(13) ?
    N3 Cd1 O2 C1 . . . . 87.33(13) ?
    N5 Cd1 O2 C1 . . . . -84.92(14) ?
    O1 Cd1 O5 Cd1 . . . 2_566 -4.8(2) ?
    O1 Cd1 O5 C8 . . . . -175.30(18) ?
    O2 Cd1 O5 Cd1 . . . 2_566 176.53(8) ?
    O2 Cd1 O5 C8 . . . . 6.03(18) ?
    O5 Cd1 O5 Cd1 2_566 . . 2_566 0.0 ?
    O5 Cd1 O5 C8 2_566 . . . -170.51(16) ?
    O6 Cd1 O5 Cd1 . . . 2_566 170.93(10) ?
    O6 Cd1 O5 C8 . . . . 0.42(12) ?
    N3 Cd1 O5 Cd1 . . . 2_566 -88.28(7) ?
    N3 Cd1 O5 C8 . . . . 101.21(13) ?
    N5 Cd1 O5 Cd1 . . . 2_566 82.58(7) ?
    N5 Cd1 O5 C8 . . . . -87.92(13) ?
    O1 Cd1 O6 C8 . . . . 177.25(12) ?
    O2 Cd1 O6 C8 . . . . -177.13(13) ?
    O5 Cd1 O6 C8 . . . . -0.42(12) ?
    O5 Cd1 O6 C8 2_566 . . . 10.98(16) ?
    N3 Cd1 O6 C8 . . . . -83.38(13) ?
    N5 Cd1 O6 C8 . . . . 91.63(13) ?
    C1 Cd1 O6 C8 . . . . -179.99(12) ?
    O1 Cd1 N3 C15 . . . . 146.88(17) ?
    O1 Cd1 N3 C19 . . . . -30.50(17) ?
    O2 Cd1 N3 C15 . . . . 92.75(17) ?
    O2 Cd1 N3 C19 . . . . -84.63(17) ?
    O5 Cd1 N3 C15 . . . . -51.27(16) ?
    O5 Cd1 N3 C15 2_566 . . . -127.69(17) ?
    O5 Cd1 N3 C19 . . . . 131.34(17) ?
    O5 Cd1 N3 C19 2_566 . . . 54.93(17) ?
    O6 Cd1 N3 C15 . . . . 1.62(17) ?
    O6 Cd1 N3 C19 . . . . -175.77(17) ?
    C1 Cd1 N3 C15 . . . . 119.69(17) ?
    C1 Cd1 N3 C19 . . . . -57.69(17) ?
    O1 Cd1 N5 C21 . . . . 25.91(17) ?
    O1 Cd1 N5 C25 . . . . -152.4(2) ?
    O2 Cd1 N5 C21 . . . . 80.15(18) ?
    O2 Cd1 N5 C25 . . . . -98.16(19) ?
    O5 Cd1 N5 C21 . . . . -135.83(17) ?
    O5 Cd1 N5 C25 . . . . 45.86(19) ?
    O5 Cd1 N5 C25 2_566 . . . 122.0(2) ?
    O5 Cd1 N5 C21 2_566 . . . -59.69(17) ?
    O6 Cd1 N5 C25 . . . . -7.57(19) ?
    O6 Cd1 N5 C21 . . . . 170.74(18) ?
    C1 Cd1 N5 C21 . . . . 53.30(18) ?
    C1 Cd1 N5 C25 . . . . -125.0(2) ?
    O1 Cd1 C1 O2 . . . . -177.1(2) ?
    O2 Cd1 C1 O1 . . . . 177.1(2) ?
    O5 Cd1 C1 O1 2_566 . . . -5.74(15) ?
    O5 Cd1 C1 O2 2_566 . . . 177.13(13) ?
    O6 Cd1 C1 O1 . . . . -176.54(13) ?
    O6 Cd1 C1 O2 . . . . 6.33(15) ?
    N3 Cd1 C1 O1 . . . . 83.11(14) ?
    N3 Cd1 C1 O2 . . . . -94.02(14) ?
    N5 Cd1 C1 O1 . . . . -87.76(14) ?
    N5 Cd1 C1 O2 . . . . 95.10(14) ?
    Cd1 O1 C1 O2 . . . . 3.1(2) ?
    Cd1 O1 C1 C2 . . . . -176.08(15) ?
    Cd1 O5 C8 O6 . . . . -0.7(2) ?
    Cd1 O5 C8 O6 2_566 . . . -140.5(5) ?
    Cd1 O5 C8 C9 . . . . 178.05(16) ?
    Cd1 O5 C8 C9 2_566 . . . 38.3(7) ?
    Cd1 O6 C8 O5 . . . . 0.8(2) ?
    Cd1 O6 C8 C9 . . . . -177.99(15) ?
    O3 N1 C4 C3 . . . . -3.3(3) ?
    O3 N1 C4 C5 . . . . 178.5(2) ?
    O4 N1 C4 C3 . . . . 176.7(2) ?
    O4 N1 C4 C5 . . . . -1.5(3) ?
    Cd1 N3 C15 C16 . . . . -178.18(17) ?
    C19 N3 C15 C16 . . . . -0.7(3) ?
    Cd1 N3 C19 C18 . . . . 177.4(2) ?
    C15 N3 C19 C18 . . . . 0.0(4) ?
    Cd1 N5 C21 C22 . . . . -178.82(17) ?
    C25 N5 C21 C22 . . . . -0.5(3) ?
    Cd1 N5 C25 C24 . . . . 179.2(2) ?
    C21 N5 C25 C24 . . . . 0.8(4) ?
    O1 C1 O2 Cd1 . . . . -2.9(2) ?
    C2 C1 O2 Cd1 . . . . 176.33(17) ?
    O1 C1 C2 C3 . . . . -15.8(3) ?
    O1 C1 C2 C7 . . . . 161.6(2) ?
    O2 C1 C2 C3 . . . . 164.9(2) ?
    O2 C1 C2 C7 . . . . -17.6(3) ?
    C1 C2 C7 C6 . . . . -176.7(2) ?
    C3 C2 C7 C6 . . . . 0.7(4) ?
    C4 C3 C2 C1 . . . . 177.69(18) ?
    C4 C3 C2 C7 . . . . 0.2(3) ?
    C2 C3 C4 N1 . . . . -179.25(18) ?
    C2 C3 C4 C5 . . . . -1.1(3) ?
    N1 C4 C5 C6 . . . . 179.1(2) ?
    C3 C4 C5 C6 . . . . 0.9(4) ?
    C4 C5 C6 C7 . . . . 0.1(4) ?
    C2 C7 C6 C5 . . . . -0.9(4) ?
    O5 C8 C9 C10 . . . . -176.4(2) ?
    O5 C8 C9 C14 . . . . 3.1(3) ?
    O6 C8 C9 C10 . . . . 2.4(3) ?
    O6 C8 C9 C14 . . . . -178.1(2) ?
    C8 C9 C10 C11 . . . . 178.96(19) ?
    C14 C9 C10 C11 . . . . -0.6(3) ?
    C8 C9 C14 C13 . . . . 179.8(2) ?
    C10 C9 C14 C13 . . . . -0.6(4) ?
    C9 C10 C11 N2 . . . . -179.8(2) ?
    C9 C10 C11 C12 . . . . 1.4(4) ?
    C10 C11 N2 O7 . . . . -7.6(4) ?
    C10 C11 N2 O8 . . . . 173.3(3) ?
    C12 C11 N2 O7 . . . . 171.3(3) ?
    C12 C11 N2 O8 . . . . -7.7(4) ?
    N2 C11 C12 C13 . . . . -179.7(3) ?
    C10 C11 C12 C13 . . . . -0.9(4) ?
    C11 C12 C13 C14 . . . . -0.4(5) ?
    C9 C14 C13 C12 . . . . 1.2(5) ?
    N3 C15 C16 C17 . . . . 0.9(4) ?
    N3 C15 C16 C20 . . . . -177.6(3) ?
    C15 C16 C17 C18 . . . . -0.2(4) ?
    C20 C16 C17 C18 . . . . 178.2(3) ?
    C19 C18 C17 C16 . . . . -0.4(4) ?
    N3 C19 C18 C17 . . . . 0.6(4) ?
    N5 C21 C22 C23 . . . . -0.3(4) ?
    N5 C21 C22 C26 . . . . 178.2(2) ?
    C21 C22 C23 C24 . . . . 0.6(4) ?
    C26 C22 C23 C24 . . . . -177.8(3) ?
    C22 C23 C24 C25 . . . . -0.3(4) ?
    N5 C25 C24 C23 . . . . -0.5(5) ?
loop_
    _geom_hbond_atom_site_label_D
    _geom_hbond_atom_site_label_H
    _geom_hbond_atom_site_label_A
    _geom_hbond_site_symmetry_A
    _geom_hbond_distance_DH
    _geom_hbond_distance_HA
    _geom_hbond_distance_DA
    _geom_hbond_angle_DHA
    _geom_hbond_publ_flag
    C14 H14 O1 2_566 0.93 2.20 3.108(3) 167 yes
    C15 H15 O2 2_666 0.93 2.32 3.111(3) 143 yes
    C23 H23 N4 1_454 0.93 2.38 3.236(5) 154 yes
    C25 H25 O6 . 0.93 2.58 3.242(3) 128 yes
    C10 H10 Cg3 2_666 0.93 3.26 4.186(3) 176 yes
_iucr_refine_instructions_details
;
TITL hacali5_0m_a in P -1
CELL  0.71073   8.5237  12.7145  13.0583  105.022   97.347  104.866
ZERR     2.00   0.0003   0.0004   0.0005    0.003    0.003    0.002
LATT   1
SFAC  C        2.31000 20.84392  1.02000 10.20751   1.58860   0.56870 =
         0.86500  51.65125   0.21560   0.003   0.002    11.500   0.770  12.011
SFAC  H        0.49300 10.51091  0.32291 26.12573   0.14019   3.14236 =
         0.04081  57.79977   0.00304   0.000   0.000     0.620   0.320   1.008
SFAC  CD      19.22142  0.59460 17.64442  6.90891   4.46100  24.70084 =
         1.60290  87.48257   5.06941  -0.808   1.202  5180.000   1.490 112.411
SFAC  N       12.21261  0.00570  3.13220  9.89331   2.01250  28.99754 =
         1.16630   0.58260 -11.52901   0.006   0.003    19.600   0.700  14.007
SFAC  O        3.04850 13.27711  2.28680  5.70111   1.54630   0.32390 =
         0.86700  32.90894   0.25080   0.011   0.006    32.500   0.660  15.999
UNIT  52   32   2    12   16
MERG   2
FMAP   2
PLAN   20
ACTA
BOND   $H
CONF
LIST   4
L.S.  10
WGHT    0.027700    0.865100
FVAR       0.45800
MOLE    1
CD1   3    0.151839    0.436274    0.419807    11.00000    0.03932    0.02142 =
         0.02841    0.00389    0.00100    0.00423
O5    5    0.136427    0.616257    0.553205    11.00000    0.03724    0.02715 =
         0.05213    0.00609    0.00566   -0.00403
N3    4    0.227503    0.372479    0.564137    11.00000    0.03250    0.02874 =
         0.03248    0.00909    0.00441    0.00697
O6    5    0.351507    0.614601    0.477196    11.00000    0.04219    0.02658 =
         0.04366    0.00002    0.00606    0.00260
N5    4    0.032022    0.483890    0.273216    11.00000    0.04884    0.02723 =
         0.02786    0.00721    0.00238    0.00930
O1    5    0.082069    0.251487    0.307518    11.00000    0.04509    0.03153 =
         0.04890   -0.00092    0.01780    0.00618
C1    1    0.217444    0.263020    0.275479    11.00000    0.03958    0.02402 =
         0.03122    0.00722    0.00330    0.00856
O2    5    0.335520    0.352399    0.309912    11.00000    0.04334    0.03039 =
         0.05491    0.00030    0.00767   -0.00096
C8    1    0.275963    0.665943    0.539133    11.00000    0.03227    0.02364 =
         0.02982    0.00551   -0.00398    0.00156
C9    1    0.355038    0.792112    0.596571    11.00000    0.03027    0.02206 =
         0.03211    0.00454   -0.00203    0.00037
C3    1    0.115963    0.055853    0.171553    11.00000    0.03733    0.02824 =
         0.03316    0.00920    0.00564    0.01047
AFIX  43
H3    2    0.034953    0.046890    0.212709    11.00000   -1.20000
AFIX   0
C2    1    0.230789    0.161877    0.190153    11.00000    0.03606    0.02689 =
         0.03462    0.00932    0.00552    0.01225
C15   1    0.351703    0.438807    0.646539    11.00000    0.03341    0.03166 =
         0.03878    0.01277    0.00009    0.00420
AFIX  43
H15   2    0.406079    0.512276    0.646585    11.00000   -1.20000
AFIX   0
N1    4    0.000748   -0.148058    0.070559    11.00000    0.05281    0.02761 =
         0.04512    0.00909   -0.00026    0.01078
O4    5    0.003322   -0.228118   -0.003921    11.00000    0.07690    0.03237 =
         0.06580   -0.00601    0.00417    0.01104
C10   1    0.505340    0.849205    0.576757    11.00000    0.03308    0.02463 =
         0.03871    0.00465    0.00408    0.00273
AFIX  43
H10   2    0.559229    0.810639    0.529398    11.00000   -1.20000
AFIX   0
C21   1   -0.087228    0.405830    0.193185    11.00000    0.04535    0.02962 =
         0.03359    0.00928    0.00352    0.00722
AFIX  43
H21   2   -0.123982    0.331772    0.197080    11.00000   -1.20000
AFIX   0
C4    1    0.124356   -0.036262    0.090580    11.00000    0.04110    0.02590 =
         0.03477    0.00809    0.00062    0.01100
O3    5   -0.099185   -0.155928    0.129385    11.00000    0.07792    0.03898 =
         0.07780    0.01626    0.02844    0.00020
C16   1    0.402346    0.401668    0.732191    11.00000    0.03765    0.04110 =
         0.04315    0.01619   -0.00015    0.00863
C11   1    0.572105    0.965395    0.629889    11.00000    0.03208    0.02607 =
         0.04518    0.00707   -0.00063   -0.00344
C22   1   -0.158361    0.430988    0.104478    11.00000    0.04078    0.03611 =
         0.03098    0.00703    0.00189    0.01063
C19   1    0.151749    0.266479    0.564777    11.00000    0.04320    0.03230 =
         0.04110    0.00950    0.00207    0.00173
AFIX  43
H19   2    0.064898    0.219985    0.507243    11.00000   -1.20000
AFIX   0
C12   1    0.498921    1.025900    0.702384    11.00000    0.04851    0.02296 =
         0.05865   -0.00230    0.00324    0.00038
AFIX  43
H12   2    0.547933    1.103624    0.737311    11.00000   -1.20000
AFIX   0
O8    5    0.780670    1.130291    0.648459    11.00000    0.07132    0.03447 =
         0.14108    0.00461    0.02993   -0.01898
C5    1    0.240795   -0.026158    0.026692    11.00000    0.05480    0.03707 =
         0.04639    0.00483    0.01667    0.01964
AFIX  43
H5    2    0.242883   -0.089189   -0.027880    11.00000   -1.20000
AFIX   0
C7    1    0.349759    0.173575    0.127946    11.00000    0.04373    0.03470 =
         0.05399    0.00982    0.01828    0.00860
AFIX  43
H7    2    0.427414    0.244462    0.140998    11.00000   -1.20000
AFIX   0
C25   1    0.083453    0.589133    0.265519    11.00000    0.06046    0.02844 =
         0.03689    0.00752   -0.00553    0.00297
AFIX  43
H25   2    0.167476    0.643819    0.320403    11.00000   -1.20000
AFIX   0
N2    4    0.730338    1.027385    0.609874    11.00000    0.04365    0.03535 =
         0.06504    0.00699    0.00869   -0.00746
C26   1   -0.283304    0.341831    0.019197    11.00000    0.05326    0.04121 =
         0.04302    0.01227   -0.00278    0.00797
C14   1    0.278525    0.852030    0.668495    11.00000    0.03870    0.03319 =
         0.05085    0.00072    0.01180   -0.00053
AFIX  43
H14   2    0.177621    0.814036    0.681146    11.00000   -1.20000
AFIX   0
C18   1    0.196176    0.222902    0.646515    11.00000    0.05674    0.03514 =
         0.05683    0.02218    0.00891    0.00337
AFIX  43
H18   2    0.141128    0.148558    0.643686    11.00000   -1.20000
AFIX   0
C23   1   -0.104921    0.541575    0.097923    11.00000    0.06009    0.03927 =
         0.03791    0.01480   -0.00252    0.01572
AFIX  43
H23   2   -0.151221    0.560947    0.039688    11.00000   -1.20000
AFIX   0
N6    4   -0.380257    0.270532   -0.049102    11.00000    0.07170    0.05074 =
         0.05969    0.01119   -0.01786   -0.00026
C17   1    0.324031    0.291830    0.732669    11.00000    0.05194    0.04860 =
         0.04826    0.02687    0.00593    0.01368
AFIX  43
H17   2    0.356704    0.265341    0.789419    11.00000   -1.20000
AFIX   0
C24   1    0.018565    0.621309    0.180324    11.00000    0.07649    0.02959 =
         0.04717    0.01552   -0.00577    0.00595
AFIX  43
H24   2    0.057913    0.696050    0.178678    11.00000   -1.20000
AFIX   0
C13   1    0.350597    0.967723    0.721670    11.00000    0.05466    0.03418 =
         0.06563   -0.00624    0.02025    0.00613
AFIX  43
H13   2    0.298810    1.006366    0.770581    11.00000   -1.20000
AFIX   0
O7    5    0.805845    0.974407    0.557294    11.00000    0.08194    0.05950 =
         0.15469   -0.00935    0.07389   -0.01385
C6    1    0.354409    0.079799    0.045577    11.00000    0.05654    0.04706 =
         0.06278    0.01362    0.03127    0.01966
AFIX  43
H6    2    0.434008    0.088646    0.003397    11.00000   -1.20000
AFIX   0
N4    4    0.632905    0.537052    0.893218    11.00000    0.13562    0.08544 =
         0.10328    0.05008   -0.07708   -0.02752
C20   1    0.532987    0.477878    0.821467    11.00000    0.07145    0.05699 =
         0.06648    0.03288   -0.02719   -0.00310
HKLF 4
REM  hacali5_0m_a in P -1
REM R1 =  0.0293 for   5828 Fo > 4sig(Fo)  and  0.0348 for all   6414 data
REM    370 parameters refined using      0 restraints
END
WGHT      0.0274      0.8736
REM Highest difference peak  1.006,  deepest hole -0.753,  1-sigma level  0.088
Q1    1   0.4524  0.3074  0.2581  11.00000  0.05    1.01
Q2    1   0.5045  0.3536  0.3432  11.00000  0.05    0.29
Q3    1   0.4838  0.5559  0.5443  11.00000  0.05    0.29
Q4    1   0.8234  1.0977  0.6964  11.00000  0.05    0.27
Q5    1   0.0414  0.4822  0.3362  11.00000  0.05    0.27
Q6    1  -0.1096  0.4838  0.0992  11.00000  0.05    0.27
Q7    1  -0.0760 -0.0552  0.0575  11.00000  0.05    0.27
Q8    1   0.4443  0.6237  0.5952  11.00000  0.05    0.26
Q9    1   0.1983  0.4003  0.5252  11.00000  0.05    0.25
Q10   1  -0.0493  0.4991  0.3806  11.00000  0.05    0.25
Q11   1   0.0811  0.7560  0.7411  11.00000  0.05    0.25
Q12   1   0.3992  0.4285  0.4451  11.00000  0.05    0.25
Q13   1   0.2454 -0.1624 -0.1437  11.00000  0.05    0.25
Q14   1   0.4511  0.4649  0.5220  11.00000  0.05    0.24
Q15   1   0.0226  0.6034  0.4149  11.00000  0.05    0.24
Q16   1   0.4065  0.5315  0.5593  11.00000  0.05    0.24
Q17   1   0.3639  0.6229  0.6204  11.00000  0.05    0.23
Q18   1   0.3480  0.3619  0.4333  11.00000  0.05    0.23
Q19   1   0.8229  0.9793  0.5928  11.00000  0.05    0.23
Q20   1   0.1405  0.4185  0.2595  11.00000  0.05    0.23
;
data_global
_journal_date_recd_electronic     2017-02-03
_journal_date_accepted     2017-02-16
_journal_name_full     'Acta Crystallographica, Section E'
_journal_year     2017
_journal_volume     73
_journal_issue      3
_journal_page_first     413
_journal_page_last     416
_journal_paper_category     GM
_journal_paper_doi     10.1107/S2056989017002675
_journal_coeditor_code     WM5366
_publ_contact_author
;
Dr Tuncer H\"okelek
Hacettepe University
Department of Physics
06800 Beytepe
Ankara
Turkey
;
_publ_contact_author_email     merzifon@hacettepe.edu.tr
_publ_contact_author_fax     '90(312)2352550'
_publ_contact_author_phone     '90(312)2977242'
_publ_section_title
;\
Crystal structure of
bis(\m-3-nitrobenzoato)-\k^3^<i>O</i>,<i>O</i>':<i>O</i>;\k^3^<i>O</i>:\
<i>O</i>,<i>O</i>'-bis[bis(3-cyanopyridine-\k<i>N</i>^1^)(3-nitrobenzoato-\
\k^2^<i>O</i>,<i>O</i>')cadmium]
;
loop_
    _publ_author_name
    _publ_author_address
    'H\"okelek, Tuncer'
;
Department of Physics
Hacettepe University
06800 Beytepe
Ankara
Turkey
;
    'Akduran, Nurcan'
;
SANAEM
Saray Mahallesi
Atom Caddesi, No:27
06980 Saray-Kazan
Ankara
Turkey
;
    '\"Ozen, Azer'
;
Department of Chemistry
Kafkas University
36100 Kars
Turkey
;
    'U\(gurlu, G\"uvent\"urk'
;
Department of Chemistry
Kafkas University
36100 Kars
Turkey
;
    'Necefo\(glu, Hacali'
;
Department of Chemistry
Kafkas University
36100 Kars
Turkey
International Scientific Research Centre
Baku State University
1148 Baku
Azerbaijan
;
_publ_section_synopsis
;
In the title cadmium complex of 3-nitrobenzoate and 3-cyanopyridine, binuclear
centrosymmetric molecules are present, with cadmium being surrounded in an
N~2~O~5~ coordinaton set in a distorted pentagonal--bipyramidal shape.
;
