# Supplementary material for: Crystal structure of bis­(μ-3-nitro­benzoato)-κ3 O,O′:O;κ3 O:O,O′-bis­[bis­(3-cyano­pyridine-κN 1)(3-nitro­benzoato-κ2 O,O′)cadmium]
Source: Acta Crystallogr E Crystallogr Commun. 2017 Feb 21;73(Pt 3):413–6. doi: 10.1107/S2056989017002675 (PMC5347067; doi:10.1107/S2056989017002675)
Supplement: Supplementary file 2 [file e-73-00413-Isup2.hkl]

#
# h,k,l, Fc-squared, Fo-squared, sigma(Fo-squared) and status flag
#
data_I
_shelx_title ' hacali5_0m_a in P -1'
_shelx_refln_list_code          4
_shelx_F_calc_maximum      261.22
_exptl_crystal_F_000       651.88
_reflns_d_resolution_high  0.7488
 
loop_
 _symmetry_equiv_pos_as_xyz
 'x, y, z'
 '-x, -y, -z'
 
_cell_length_a     8.5237
_cell_length_b    12.7145
_cell_length_c    13.0583
_cell_angle_alpha 105.022
_cell_angle_beta   97.347
_cell_angle_gamma 104.866
 
_shelx_F_squared_multiplier     1.000
 
loop_
 _refln_index_h
 _refln_index_k
 _refln_index_l
 _refln_F_squared_calc
 _refln_F_squared_meas
 _refln_F_squared_sigma
 _refln_observed_status
   2   0   0     3899.40     3667.44     33.15 o
   3   0   0     1771.68     1700.50     11.88 o
   4   0   0     3916.22     3913.95     26.95 o
   5   0   0        0.55        0.31      0.55 o
   6   0   0     1622.74     1734.26     12.90 o
   7   0   0      243.13      260.49      3.45 o
   8   0   0      346.99      354.26      4.39 o
   9   0   0       22.10       14.61      1.57 o
  10   0   0      206.04      202.85      6.32 o
 -10   1   0      354.83      357.21      6.76 o
  -9   1   0      181.82      167.61      4.17 o
  -8   1   0        6.30        3.11      1.31 o
  -7   1   0      341.47      369.86      3.75 o
  -6   1   0     1136.32     1121.98      8.17 o
  -5   1   0      444.49      462.57      3.90 o
  -4   1   0     2584.42     2513.27     23.22 o
  -3   1   0     3011.19     2753.24     24.00 o
  -2   1   0     1994.82     1907.65     19.64 o
   1   1   0    12996.78    10749.60    190.59 o
   2   1   0     1738.34     1687.35     11.07 o
   3   1   0      217.74      228.00      2.29 o
   4   1   0     7689.49     7540.76     50.88 o
   5   1   0      321.37      308.46      3.32 o
   6   1   0     1027.20     1049.28      8.85 o
   7   1   0      973.01     1002.12      9.63 o
   8   1   0        2.99        1.62      1.18 o
   9   1   0      106.30       84.20      3.71 o
  10   1   0       77.00       67.02      6.33 o
 -11   2   0        3.00        8.26      7.19 o
 -10   2   0      154.52      167.03      6.89 o
  -9   2   0      266.14      274.40      5.40 o
  -8   2   0       66.59       60.39      2.11 o
  -7   2   0      219.84      219.69      2.95 o
  -6   2   0      534.23      539.13      4.78 o
  -5   2   0      551.51      547.52      4.57 o
  -4   2   0       25.85       28.50      1.88 o
  -3   2   0     1971.36     1977.93     15.57 o
  -2   2   0      192.27      176.67      1.49 o
  -1   2   0      611.06      631.46      4.35 o
   0   2   0     7854.02     7462.78    133.15 o
   1   2   0     2400.58     2331.43     15.56 o
   2   2   0       33.42       23.58      0.90 o
   3   2   0     7082.18     6748.79     46.43 o
   4   2   0     4048.86     4061.02     26.32 o
   5   2   0      916.33      957.73      7.48 o
   6   2   0      174.50      169.95      3.00 o
   7   2   0      844.50      854.37      8.42 o
   8   2   0      367.34      363.24      6.62 o
   9   2   0        0.04       -2.04      2.35 o
  10   2   0       60.64       42.67      9.50 o
 -11   3   0       44.19       39.57     11.92 o
 -10   3   0       22.37       17.87      2.86 o
  -9   3   0      323.08      323.57      5.64 o
  -8   3   0      336.67      330.92      5.25 o
  -7   3   0       13.28       12.11      1.43 o
  -6   3   0      706.85      731.88      7.58 o
  -5   3   0     3836.82     3882.47     41.20 o
  -4   3   0     1149.59     1204.88      9.44 o
  -3   3   0     2803.85     2621.76     21.08 o
  -2   3   0     1650.94     1824.74     11.79 o
  -1   3   0      157.71      174.65      1.58 o
   0   3   0      112.98      114.05      1.63 o
   1   3   0     3952.64     3839.74     25.58 o
   2   3   0     1766.33     1648.64     11.26 o
   3   3   0       15.84       12.78      0.77 o
   4   3   0     1466.95     1459.81     11.14 o
   5   3   0     1073.99     1068.20      8.76 o
   6   3   0       20.43       12.37      1.20 o
   7   3   0       75.02       63.52      2.39 o
   8   3   0      415.33      444.98      6.98 o
   9   3   0       61.81       52.52      3.67 o
 -11   4   0       53.88       38.14     12.87 o
 -10   4   0        6.09        3.43      2.65 o
  -9   4   0      260.55      279.87      5.41 o
  -8   4   0      832.57      855.77      9.48 o
  -7   4   0       16.31        8.93      1.07 o
  -6   4   0      240.46      230.66      3.23 o
  -5   4   0     1882.26     1891.58     16.15 o
  -4   4   0      976.91      984.88      7.01 o
  -3   4   0      256.87      240.01      2.34 o
  -2   4   0     1330.88     1213.55      8.18 o
  -1   4   0     6113.51     5358.53     47.61 o
   0   4   0        5.97        6.14      0.52 o
   1   4   0     4164.71     4068.00     26.65 o
   2   4   0     4712.12     4698.43     31.29 o
   3   4   0        2.54        0.17      0.79 o
   4   4   0      497.05      524.55      4.89 o
   5   4   0      655.35      701.11      6.17 o
   6   4   0      222.00      201.12      3.98 o
   7   4   0        4.06       -0.59      1.62 o
   8   4   0      247.79      237.30      6.24 o
   9   4   0      131.94      133.19      8.52 o
 -11   5   0       56.36       42.91     14.78 o
 -10   5   0      101.39       93.96      6.39 o
  -9   5   0       24.68       21.98      1.98 o
  -8   5   0     1132.69     1204.19     15.47 o
  -7   5   0      297.69      289.93      4.65 o
  -6   5   0       49.28       47.79      2.09 o
  -5   5   0     1063.15      998.09      8.20 o
  -4   5   0     3349.74     3464.68     22.93 o
  -3   5   0       46.00       38.92      0.90 o
  -2   5   0     3635.06     3467.90     23.03 o
  -1   5   0    11080.40    10098.07    104.68 o
   0   5   0     7032.27     6875.80     52.62 o
   1   5   0     1833.83     1907.73     13.02 o
   2   5   0     5500.68     5498.69     36.62 o
   3   5   0     1432.71     1478.28     11.67 o
   4   5   0       10.10       14.45      1.23 o
   5   5   0     1002.70     1039.94      9.82 o
   6   5   0      650.40      671.12      6.92 o
   7   5   0       15.94       10.44      1.74 o
   8   5   0      215.44      218.15      8.29 o
   9   5   0       57.35       40.89      4.72 o
 -11   6   0       82.66       85.33     16.21 o
 -10   6   0      108.62       79.11      4.94 o
  -9   6   0       77.58       79.88      4.10 o
  -8   6   0      131.08      113.13      6.16 o
  -7   6   0      444.99      450.02      7.56 o
  -6   6   0        7.95       10.40      0.90 o
  -5   6   0     1131.45     1109.17      7.71 o
  -4   6   0     3322.93     3356.01     23.19 o
  -3   6   0      442.73      431.81      3.49 o
  -2   6   0     1811.08     1869.58     12.52 o
  -1   6   0     9343.58     8916.53     57.96 o
   0   6   0     1254.06     1266.67      9.07 o
   1   6   0        4.10        2.23      0.79 o
   2   6   0     1301.10     1407.58     10.68 o
   3   6   0     3549.47     3716.30     25.75 o
   4   6   0     2863.09     2925.73     20.94 o
   5   6   0     1767.89     1845.59     15.98 o
   6   6   0      690.75      711.13      7.18 o
   7   6   0       47.60       39.76      2.70 o
   8   6   0       88.94       70.12      4.99 o
 -11   7   0       76.02       73.42     14.30 o
 -10   7   0       46.00       42.24      4.49 o
  -9   7   0       71.79       64.45      3.36 o
  -8   7   0       59.53       60.21      2.73 o
  -7   7   0      870.92      911.71     10.32 o
  -6   7   0      401.06      423.98      3.87 o
  -5   7   0      711.81      732.23      5.69 o
  -4   7   0     1360.16     1381.40     10.38 o
  -3   7   0     1293.63     1303.46      9.51 o
  -2   7   0        2.28       -0.66      0.66 o
  -1   7   0     2541.91     2522.91     17.44 o
   0   7   0     4359.83     4522.55     29.47 o
   1   7   0      121.15      131.60      2.19 o
   2   7   0     1255.26     1292.00      9.87 o
   3   7   0     5373.38     5387.33     35.44 o
   4   7   0      330.32      349.83      4.68 o
   5   7   0      282.77      271.95      4.20 o
   6   7   0      219.81      225.10      4.88 o
   7   7   0       89.36       84.40      4.17 o
   8   7   0       10.40       10.45      5.23 o
 -11   8   0        2.61        4.29     11.92 o
 -10   8   0      215.68      201.67     10.45 o
  -9   8   0       83.59       80.79      3.99 o
  -8   8   0        0.04       -1.65      1.65 o
  -7   8   0      550.15      556.47      5.66 o
  -6   8   0     1009.88     1005.08      7.84 o
  -5   8   0      139.44      121.78      2.18 o
  -4   8   0     1213.53     1288.65      9.65 o
  -3   8   0     1518.19     1496.78     11.12 o
  -2   8   0      360.81      324.92      3.63 o
  -1   8   0      465.32      456.15      4.36 o
   0   8   0      479.44      462.61      4.42 o
   1   8   0       94.80      101.10      2.48 o
   2   8   0      215.94      207.27      3.44 o
   3   8   0     1151.52     1202.33     10.53 o
   4   8   0     2384.71     2360.40     18.48 o
   5   8   0        3.51        1.93      1.52 o
   6   8   0      253.45      243.59      5.17 o
   7   8   0      366.46      371.53     10.70 o
 -10   9   0       88.98       79.54      9.46 o
  -9   9   0      550.87      578.82     10.32 o
  -8   9   0      213.28      196.57      4.91 o
  -7   9   0      446.73      449.05      4.64 o
  -6   9   0     1285.06     1280.74     10.74 o
  -5   9   0      482.08      522.60      5.18 o
  -4   9   0       45.38       38.31      1.49 o
  -3   9   0      572.00      569.71      5.16 o
  -2   9   0      352.67      328.50      3.67 o
  -1   9   0       12.55        7.03      1.03 o
   0   9   0      282.69      329.95      3.95 o
   1   9   0      924.87      926.53      7.90 o
   2   9   0      299.70      306.27      4.58 o
   3   9   0     1054.70     1120.82      9.97 o
   4   9   0      414.73      425.91      5.42 o
   5   9   0       70.27       55.03      3.09 o
   6   9   0       70.38       61.56      3.64 o
   7   9   0      182.82      180.80     10.07 o
 -10  10   0        5.84        0.51      5.02 o
  -9  10   0       52.85       47.60      3.67 o
  -8  10   0       82.13       88.18      3.13 o
  -7  10   0       13.49        8.88      1.15 o
  -6  10   0      629.57      641.64      7.55 o
  -5  10   0      489.98      512.32      5.48 o
  -4  10   0      184.66      178.68      3.15 o
  -3  10   0     2089.40     2120.77     15.55 o
  -2  10   0     1225.95     1260.06      9.82 o
  -1  10   0      314.88      292.41      4.15 o
   0  10   0     2411.50     2429.83     18.45 o
   1  10   0      463.41      505.67      5.53 o
   2  10   0       41.64       32.17      1.86 o
   3  10   0       45.50       41.16      2.21 o
   4  10   0      732.90      744.90      8.77 o
   5  10   0      533.12      544.09     10.72 o
   6  10   0        1.97        4.79      4.89 o
 -10  11   0       58.24       50.53      9.53 o
  -9  11   0      248.17      258.27      8.95 o
  -8  11   0       10.37        8.95      1.72 o
  -7  11   0       12.74        8.87      1.72 o
  -6  11   0      323.01      327.95      4.91 o
  -5  11   0     1425.12     1466.88     12.03 o
  -4  11   0        1.71        3.57      1.38 o
  -3  11   0      678.55      679.02      6.68 o
  -2  11   0     2158.92     2296.88     19.60 o
  -1  11   0     1962.38     2076.34     16.52 o
   0  11   0        0.40        0.61      1.26 o
   1  11   0     1280.34     1265.23     10.92 o
   2  11   0      307.64      289.44      6.44 o
   3  11   0       78.20       65.18      3.52 o
   4  11   0      381.41      413.18      7.65 o
   5  11   0      537.91      536.06     11.05 o
  -9  12   0        7.14        2.85      2.72 o
  -8  12   0       65.76       68.65      3.22 o
  -7  12   0      104.43       90.38      3.59 o
  -6  12   0      194.42      188.23      4.51 o
  -5  12   0      995.18     1042.93      9.94 o
  -4  12   0      187.09      191.55      3.68 o
  -3  12   0       53.99       44.31      2.01 o
  -2  12   0      688.39      694.95      7.28 o
  -1  12   0     1057.82     1064.16     10.53 o
   0  12   0        3.85        4.45      1.84 o
   1  12   0      448.33      450.65      6.26 o
   2  12   0      436.46      452.87      7.75 o
   3  12   0       54.29       47.90      3.28 o
   4  12   0      180.76      171.81      9.30 o
  -9  13   0        1.91       -3.44      3.44 o
  -8  13   0       52.66       51.48      4.75 o
  -7  13   0      134.30      121.42      6.36 o
  -6  13   0      114.10       74.51      4.20 o
  -5  13   0      457.03      464.09      6.05 o
  -4  13   0      583.53      588.93      7.17 o
  -3  13   0      151.60      144.52      6.11 o
  -2  13   0      142.61      138.74      4.63 o
  -1  13   0      560.04      588.58      7.64 o
   0  13   0      153.82      143.73      5.09 o
   1  13   0      310.45      332.14      6.70 o
   2  13   0      808.48      844.17     11.36 o
   3  13   0      203.46      194.44      7.36 o
  -8  14   0       17.22       16.82      4.14 o
  -7  14   0      163.70      164.44     15.35 o
  -6  14   0      195.42      185.89      9.78 o
  -5  14   0       46.59       38.52      2.82 o
  -4  14   0      264.44      258.64      5.82 o
  -3  14   0      120.21       98.45      4.88 o
  -2  14   0       25.66       15.70      2.48 o
  -1  14   0      743.75      782.10     10.60 o
   0  14   0      206.42      193.81      6.05 o
   1  14   0       28.68       20.73      3.48 o
   2  14   0      276.31      263.42      8.43 o
  -7  15   0       59.95       52.11      5.87 o
  -6  15   0      132.15      133.64      9.36 o
  -5  15   0        4.51       -1.17      3.84 o
  -4  15   0      170.33      177.53      8.25 o
  -3  15   0      318.20      334.66      7.47 o
  -2  15   0        0.35       -2.84      2.84 o
  -1  15   0      266.93      258.12      8.37 o
   0  15   0      498.41      509.15     11.17 o
   1  15   0       17.48        2.14      4.34 o
  -5  16   0       25.14       16.68      6.06 o
  -4  16   0      381.12      398.69     10.98 o
  -3  16   0      282.30      322.83      9.92 o
  -2  16   0       19.31       10.98      4.14 o
  -1  16   0       43.41       33.85     12.40 o
   1 -16   1      341.80      384.17     10.53 o
   2 -16   1       31.31       23.97      5.03 o
   3 -16   1       91.21       77.09      6.32 o
   4 -16   1      275.22      267.13     11.49 o
   5 -16   1        1.37        0.01      4.32 o
   6 -16   1       70.64       62.56      9.58 o
  -1 -15   1       26.98       17.06      4.18 o
   0 -15   1      154.52      140.34      6.78 o
   1 -15   1      183.27      184.89      6.88 o
   2 -15   1       53.73       47.15      3.54 o
   3 -15   1       19.17       12.25      2.88 o
   4 -15   1      267.08      274.15      8.72 o
   5 -15   1       43.86       38.10      3.55 o
   6 -15   1       12.51        5.80      4.15 o
   7 -15   1       60.16       56.54      5.12 o
  -3 -14   1       24.99        0.72     12.19 o
  -2 -14   1      383.70      373.73      9.29 o
  -1 -14   1       30.27       19.05      3.61 o
   0 -14   1      180.50      156.53      5.86 o
   1 -14   1      436.46      442.94      8.43 o
   2 -14   1      318.35      310.72      6.17 o
   3 -14   1       31.56       22.68      2.39 o
   4 -14   1      403.11      404.59      7.07 o
   5 -14   1      370.89      357.95      7.34 o
   6 -14   1        0.58       -3.47      3.56 o
   7 -14   1       21.66       20.56      3.96 o
   8 -14   1      196.89      201.20     13.07 o
  -4 -13   1      200.16      169.45     10.75 o
  -3 -13   1       17.37       22.72      3.74 o
  -2 -13   1      462.47      437.27      9.93 o
  -1 -13   1      326.34      335.05      5.92 o
   0 -13   1       47.27       35.90      2.30 o
   1 -13   1     1590.71     1562.27     15.10 o
   2 -13   1      869.49      882.37      9.12 o
   3 -13   1      310.35      291.62      4.67 o
   4 -13   1       80.01       58.29      4.41 o
   5 -13   1      184.27      182.53      4.61 o
   6 -13   1      130.18      114.51      5.39 o
   7 -13   1       15.23       10.87      2.41 o
   8 -13   1       99.82       91.36      6.19 o
   9 -13   1      132.19      123.19      7.49 o
  -5 -12   1      175.65      173.49     12.20 o
  -4 -12   1      419.67      434.98      9.71 o
  -3 -12   1        0.91        2.11      2.36 o
  -2 -12   1      142.38      152.08      5.75 o
  -1 -12   1     1428.07     1431.54     12.93 o
   0 -12   1      490.28      496.53      5.96 o
   1 -12   1     1537.99     1490.08     12.46 o
   2 -12   1     1634.68     1660.32     13.01 o
   3 -12   1      215.42      206.81      3.95 o
   4 -12   1        2.65        1.75      1.29 o
   5 -12   1     1788.69     1857.68     15.32 o
   6 -12   1      308.67      335.37      5.34 o
   7 -12   1       13.63       10.23      1.85 o
   8 -12   1       90.11       81.85      3.47 o
   9 -12   1      125.91      122.06      6.66 o
  -5 -11   1      476.35      491.10     10.13 o
  -4 -11   1      225.44      222.09      5.79 o
  -3 -11   1      213.57      225.69      4.77 o
  -2 -11   1      204.79      188.58      3.88 o
  -1 -11   1     1579.26     1610.85     13.03 o
   0 -11   1     1462.45     1556.11     12.64 o
   1 -11   1       21.74       22.66      1.50 o
   2 -11   1     1555.48     1558.51     16.16 o
   3 -11   1     1937.12     1984.67     14.93 o
   4 -11   1        4.00        3.82      1.21 o
   5 -11   1      689.68      687.68      6.87 o
   6 -11   1      884.20      920.41      8.31 o
   7 -11   1       39.50       30.16      1.87 o
   8 -11   1       42.58       30.18      1.92 o
   9 -11   1      135.08      145.00      9.89 o
  -6 -10   1       62.86       59.81      4.39 o
  -5 -10   1      197.02      194.45      7.00 o
  -4 -10   1      457.47      489.54      6.51 o
  -3 -10   1      372.09      378.96      5.01 o
  -2 -10   1       77.05       69.47      2.64 o
  -1 -10   1      335.62      386.11      4.64 o
   0 -10   1      484.47      489.47      5.11 o
   1 -10   1        1.06       -0.51      0.86 o
   2 -10   1      818.79      837.28      7.22 o
   3 -10   1     2015.24     2070.44     14.56 o
   4 -10   1      321.05      293.34      3.56 o
   5 -10   1      335.96      327.01      4.25 o
   6 -10   1      750.54      789.47      7.12 o
   7 -10   1      226.13      225.32      3.45 o
   8 -10   1      108.20      108.01      3.25 o
   9 -10   1      452.24      465.23     10.25 o
  10 -10   1       78.66       24.79     11.92 o
  -7  -9   1      106.49      115.42      9.50 o
  -6  -9   1      277.02      271.05      6.25 o
  -5  -9   1       14.89       11.76      1.96 o
  -4  -9   1      210.41      197.28      4.01 o
  -3  -9   1     1499.65     1526.13     12.39 o
  -2  -9   1      124.67      124.51      2.84 o
  -1  -9   1      529.63      516.39      5.22 o
   0  -9   1     1343.21     1384.76     10.68 o
   1  -9   1      859.10      901.06      7.14 o
   2  -9   1      473.41      492.06      4.47 o
   3  -9   1     2168.11     2270.99     15.73 o
   4  -9   1      994.70     1011.15      7.72 o
   5  -9   1        1.42       -0.43      1.00 o
   6  -9   1      529.06      555.51      5.69 o
   7  -9   1      418.98      423.02      4.75 o
   8  -9   1      102.30      105.72      5.55 o
   9  -9   1       93.65       94.29      5.04 o
  10  -9   1      121.57       92.20     10.77 o
  -7  -8   1      245.79      239.79      7.28 o
  -6  -8   1      612.31      625.27      7.91 o
  -5  -8   1      316.55      287.49      4.67 o
  -4  -8   1       51.01       48.01      2.72 o
  -3  -8   1      999.60     1013.06      8.82 o
  -2  -8   1      617.88      628.84      5.83 o
  -1  -8   1      196.47      179.11      2.73 o
   0  -8   1      166.61      140.40      2.47 o
   1  -8   1      661.81      591.76      5.73 o
   2  -8   1      173.97      148.03      2.93 o
   3  -8   1     2384.14     2464.47     18.58 o
   4  -8   1      535.97      545.42      5.01 o
   5  -8   1       29.80       22.09      1.16 o
   6  -8   1       16.29       16.23      0.98 o
   7  -8   1      526.72      530.89      5.37 o
   8  -8   1      108.14      101.47      3.84 o
   9  -8   1       23.00       16.40      2.18 o
  10  -8   1       82.71       76.90      7.48 o
  -8  -7   1       26.24       21.19      8.39 o
  -7  -7   1       36.41       27.15      2.34 o
  -6  -7   1      295.14      299.07      4.66 o
  -5  -7   1       22.67       23.75      1.57 o
  -4  -7   1      847.81      855.29      8.02 o
  -3  -7   1     1407.19     1447.45     10.98 o
  -2  -7   1     1629.17     1674.75     12.13 o
  -1  -7   1       21.07       17.46      1.26 o
   0  -7   1      412.18      327.60      3.48 o
   1  -7   1     2858.18     2766.91     18.48 o
   2  -7   1     1846.92     1891.72     12.56 o
   3  -7   1     3226.35     3322.76     22.36 o
   4  -7   1     3675.58     3712.00     26.07 o
   5  -7   1     2309.85     2478.52     17.69 o
   6  -7   1       92.68      103.69      2.05 o
   7  -7   1      492.41      509.65      5.35 o
   8  -7   1      243.77      268.78      5.66 o
   9  -7   1        0.02       -1.94      1.94 o
  10  -7   1       16.63       15.70      3.26 o
  11  -7   1       70.85       75.32     15.26 o
  -8  -6   1      266.00      254.86      8.89 o
  -7  -6   1        4.20        0.63      1.76 o
  -6  -6   1      870.57      892.57      8.56 o
  -5  -6   1     1495.73     1507.88     12.06 o
  -4  -6   1      680.33      627.26      6.12 o
  -3  -6   1     1304.14     1328.10      9.98 o
  -2  -6   1     3281.42     3450.89     22.81 o
  -1  -6   1      255.44      232.05      2.78 o
   0  -6   1      883.52      940.65      7.02 o
   1  -6   1     2855.55     2712.46     17.91 o
   2  -6   1     1723.69     1683.32     11.08 o
   3  -6   1      509.95      521.21      4.03 o
   4  -6   1     3162.50     3174.69     22.03 o
   5  -6   1     4051.41     4026.97     26.80 o
   6  -6   1      149.41      136.33      1.91 o
   7  -6   1      202.83      193.97      3.25 o
   8  -6   1      367.34      368.34      7.17 o
   9  -6   1      396.18      410.49      8.18 o
  10  -6   1      217.21      201.25      6.85 o
  11  -6   1       61.47       57.68     13.35 o
  -9  -5   1      121.54      124.98      8.16 o
  -8  -5   1      251.88      248.02      5.81 o
  -7  -5   1      208.19      200.05      4.33 o
  -6  -5   1      809.24      808.22      7.25 o
  -5  -5   1      800.14      853.33      7.29 o
  -4  -5   1      556.39      572.36      5.47 o
  -3  -5   1       19.73       11.83      1.14 o
  -2  -5   1     8617.38     8494.91     57.42 o
  -1  -5   1    17447.00    16421.40    219.78 o
   0  -5   1      379.72      440.49      3.71 o
   1  -5   1       33.71       16.34      0.72 o
   2  -5   1     2586.74     2555.13     16.63 o
   3  -5   1      427.41      404.95      3.26 o
   4  -5   1     1988.21     2017.57     13.32 o
   5  -5   1     3981.63     4077.94     28.20 o
   6  -5   1      309.80      295.08      3.07 o
   7  -5   1        2.59       -0.02      1.41 o
   8  -5   1      843.32      878.97      9.96 o
   9  -5   1      172.87      161.71      4.74 o
  10  -5   1       11.03        8.35      2.76 o
  11  -5   1      126.94      127.29     23.84 o
  -9  -4   1        4.31        1.41      3.79 o
  -8  -4   1      144.02      157.44      4.88 o
  -7  -4   1      922.46      945.84      8.68 o
  -6  -4   1       17.49       12.29      1.26 o
  -5  -4   1     1935.36     1941.08     13.78 o
  -4  -4   1      844.63      847.58      6.91 o
  -3  -4   1     1196.79     1261.70      9.84 o
  -2  -4   1      598.74      564.61      4.96 o
  -1  -4   1     2404.20     2464.64     16.73 o
   0  -4   1       39.54       34.35      1.18 o
   1  -4   1       99.33      114.91      1.39 o
   2  -4   1     2429.63     2486.77     16.60 o
   3  -4   1      370.24      326.37      2.67 o
   4  -4   1      699.42      692.35      5.19 o
   5  -4   1     3128.60     3187.58     21.25 o
   6  -4   1     1032.48     1069.12      8.47 o
   7  -4   1       44.61       37.10      1.94 o
   8  -4   1      461.00      438.00      5.74 o
   9  -4   1      592.67      612.71     10.18 o
  10  -4   1       11.81       11.04      3.00 o
  11  -4   1       66.90       54.35     13.35 o
 -10  -3   1       86.39       84.19      9.77 o
  -9  -3   1       52.87       39.45      3.26 o
  -8  -3   1      218.52      218.11      4.52 o
  -7  -3   1      808.94      847.22      7.93 o
  -6  -3   1      123.15      114.06      2.90 o
  -5  -3   1      712.21      732.71      6.05 o
  -4  -3   1     3352.01     3477.92     23.64 o
  -3  -3   1     2119.38     2172.79     15.09 o
  -2  -3   1      853.49      831.85      6.26 o
  -1  -3   1     1493.64     1379.98      9.31 o
   0  -3   1       11.27       21.74      0.73 o
   1  -3   1       88.08       82.92      1.10 o
   2  -3   1     8863.84     7963.81    159.43 o
   3  -3   1     3293.57     3113.57     22.68 o
   4  -3   1      258.06      241.46      2.18 o
   5  -3   1      400.09      391.35      3.23 o
   6  -3   1     2672.53     2822.27     20.45 o
   7  -3   1      371.32      385.20      3.99 o
   8  -3   1      198.99      195.36      3.14 o
   9  -3   1      343.13      340.83      4.64 o
  10  -3   1       84.50       79.57      4.97 o
  11  -3   1        5.30        7.22      7.67 o
 -10  -2   1      118.27      112.35      8.17 o
  -9  -2   1       63.25       43.97      2.68 o
  -8  -2   1       11.85        4.66      1.45 o
  -7  -2   1      723.56      705.85      7.38 o
  -6  -2   1     1599.40     1641.89     13.18 o
  -5  -2   1        0.93        0.20      0.69 o
  -4  -2   1      652.16      632.89      5.02 o
  -3  -2   1     3108.36     3105.39     20.80 o
  -2  -2   1       45.89       42.48      1.04 o
  -1  -2   1    10154.09     9507.93    403.13 o
   0  -2   1     2223.99     2089.19     21.78 o
   1  -2   1      712.86      705.92      5.25 o
   2  -2   1      309.24      317.98      2.46 o
   3  -2   1     2060.01     1939.11     16.80 o
   4  -2   1      700.33      667.21      4.99 o
   5  -2   1      633.73      680.63      5.46 o
   6  -2   1      666.00      661.74      5.59 o
   7  -2   1     1141.60     1233.87      9.09 o
   8  -2   1       20.64       24.19      1.28 o
   9  -2   1      187.85      192.98      3.64 o
  10  -2   1       87.28       96.82      6.82 o
 -10  -1   1      208.29      240.16      8.34 o
  -9  -1   1       87.90       72.40      3.18 o
  -8  -1   1      148.05      152.70      3.08 o
  -7  -1   1      130.64      123.68      2.99 o
  -6  -1   1     1021.59     1070.31      8.61 o
  -5  -1   1        7.65        4.59      0.73 o
  -4  -1   1     8187.85     8096.37     54.48 o
  -3  -1   1     1987.44     1958.50     13.26 o
  -2  -1   1      336.80      297.46      2.45 o
  -1  -1   1     7158.69     6263.16    159.23 o
   1  -1   1     1369.65     1289.56     18.48 o
   2  -1   1     5670.85     5212.48     65.82 o
   3  -1   1     1072.36     1048.80      7.59 o
   4  -1   1     1160.50     1110.77      8.31 o
   5  -1   1      302.06      304.93      3.29 o
   6  -1   1     1023.68     1031.26      8.26 o
   7  -1   1      787.48      807.57      6.75 o
   8  -1   1      152.70      159.68      2.82 o
   9  -1   1        1.66       -0.19      1.43 o
  10  -1   1      405.37      396.85      7.63 o
 -10   0   1      297.85      317.24      9.91 o
  -9   0   1      430.74      439.39      5.74 o
  -8   0   1       17.44       12.88      1.27 o
  -7   0   1       80.93       83.10      1.97 o
  -6   0   1     1080.70     1122.37      8.44 o
  -5   0   1        1.24       13.10      1.93 o
  -4   0   1      292.85      275.13      2.53 o
  -3   0   1    10984.82     9928.60    109.45 o
  -2   0   1    15894.22    13693.82    240.32 o
   1   0   1     2417.59     2190.40     40.90 o
   2   0   1      982.89     1025.13      7.62 o
   3   0   1     5258.29     4984.84     40.86 o
   4   0   1     2645.67     2560.21     16.71 o
   5   0   1        6.23        0.49      0.92 o
   6   0   1      782.89      819.26      7.26 o
   7   0   1      552.76      565.92      5.70 o
   8   0   1       39.14       39.52      2.52 o
   9   0   1       32.19       21.65      2.16 o
  10   0   1      108.93      113.61      9.90 o
 -11   1   1        0.66        5.60      7.73 o
 -10   1   1       52.01       51.79      4.14 o
  -9   1   1       87.70       93.35      4.99 o
  -8   1   1      106.31       95.52      2.86 o
  -7   1   1       10.69        6.51      1.04 o
  -6   1   1     1148.66     1209.65      8.54 o
  -5   1   1     1639.09     1627.63     11.30 o
  -4   1   1      436.72      483.72      3.89 o
  -3   1   1     1530.89     1519.35     11.48 o
  -2   1   1     4392.56     3845.83     32.35 o
  -1   1   1     1847.56     1607.47     18.88 o
   1   1   1     6520.07     5713.53     60.17 o
   2   1   1     1867.40     1781.05     12.52 o
   3   1   1       18.64       17.27      1.11 o
   4   1   1     3191.72     3146.12     21.88 o
   5   1   1      241.08      206.03      2.54 o
   6   1   1      259.52      259.59      3.60 o
   7   1   1     1503.20     1582.73     14.65 o
   8   1   1      683.29      719.89      7.78 o
   9   1   1       36.56       30.30      2.61 o
  10   1   1      117.63      107.92      7.63 o
 -11   2   1       42.10       33.37     12.40 o
 -10   2   1        7.37        8.08      3.15 o
  -9   2   1      297.58      310.58      5.63 o
  -8   2   1      506.11      504.34      6.89 o
  -7   2   1       66.67       67.13      3.76 o
  -6   2   1      816.36      829.20     14.11 o
  -5   2   1     3516.45     3690.02     36.40 o
  -4   2   1     1236.03     1325.09     13.00 o
  -3   2   1      467.35      521.61      5.29 o
  -2   2   1     2774.35     2535.98     17.88 o
   0   2   1      946.25      929.67      6.52 o
   1   2   1     6459.21     5768.75     49.45 o
   2   2   1     5383.07     4989.56     32.37 o
   3   2   1      566.57      598.96      5.04 o
   4   2   1      701.56      667.17      5.57 o
   5   2   1      235.26      224.19      2.75 o
   6   2   1      154.64      153.23      2.66 o
   7   2   1      371.22      358.88      5.38 o
   8   2   1      531.25      575.00      8.20 o
   9   2   1       88.04       76.30      4.20 o
  10   2   1        6.58        1.90      3.76 o
 -11   3   1       83.70       70.08     13.83 o
 -10   3   1       14.91        9.69      2.96 o
  -9   3   1      258.40      256.65      5.20 o
  -8   3   1      386.74      387.10      6.69 o
  -7   3   1     1007.64     1114.60     11.40 o
  -6   3   1       72.95       94.85      3.24 o
  -5   3   1      627.57      601.20      7.59 o
  -4   3   1     5309.32     5182.76     49.91 o
  -3   3   1       96.40      120.77      1.16 o
  -2   3   1     1210.65     1162.50      7.98 o
  -1   3   1     2292.96     2089.29     14.67 o
   0   3   1     1751.60     1791.71     11.74 o
   1   3   1      345.78      357.30      3.09 o
   2   3   1     4382.75     4282.76     29.40 o
   3   3   1        7.63       10.22      0.88 o
   4   3   1      488.83      522.04      4.79 o
   5   3   1      762.56      744.46      6.63 o
   6   3   1      500.31      514.32      6.07 o
   7   3   1        2.03       -1.20      1.20 o
   8   3   1      313.04      315.97      6.87 o
   9   3   1      129.25      114.96      6.45 o
 -11   4   1      133.47      146.36     24.79 o
 -10   4   1      205.07      164.56      7.45 o
  -9   4   1        0.72        0.02      1.66 o
  -8   4   1     1583.99     1696.60     17.86 o
  -7   4   1      301.69      300.25      7.50 o
  -6   4   1        3.99        3.91      1.49 o
  -5   4   1      408.93      421.17      5.98 o
  -4   4   1     1631.98     1642.72     10.84 o
  -3   4   1       19.71       19.79      1.06 o
  -2   4   1     2625.88     2569.65     16.57 o
  -1   4   1     1143.38     1092.62      8.15 o
   0   4   1     2508.10     2638.64     18.81 o
   1   4   1     1198.57     1102.84      8.20 o
   2   4   1     8134.00     8202.36     64.71 o
   3   4   1     1966.30     2184.53     14.60 o
   4   4   1      180.05      177.88      2.61 o
   5   4   1      146.16      153.14      2.83 o
   6   4   1     1428.45     1446.63     11.51 o
   7   4   1       19.74       14.63      1.93 o
   8   4   1      146.75      139.72      6.03 o
   9   4   1      180.05      172.85     10.18 o
 -11   5   1       74.61       61.02     13.83 o
 -10   5   1      150.55      138.64      6.35 o
  -9   5   1       29.30       25.11      2.00 o
  -8   5   1      284.35      299.77      6.42 o
  -7   5   1      418.69      452.16      8.61 o
  -6   5   1      300.09      298.96      4.86 o
  -5   5   1      211.42      195.06      3.49 o
  -4   5   1     8487.26     8403.46     54.55 o
  -3   5   1      403.72      378.23      3.05 o
  -2   5   1     2136.92     2179.91     14.91 o
  -1   5   1    13081.68    11892.54    119.86 o
   0   5   1     7487.78     7192.33     52.51 o
   1   5   1      731.63      874.19      6.68 o
   2   5   1     3501.07     3484.86     23.86 o
   3   5   1     3358.27     3465.54     24.00 o
   4   5   1      144.17      137.60      2.85 o
   5   5   1     1391.68     1421.31     11.38 o
   6   5   1      310.53      315.18      4.69 o
   7   5   1       44.94       38.46      2.32 o
   8   5   1       65.59       69.90      5.85 o
 -11   6   1      141.30      150.17     23.36 o
 -10   6   1      153.69      144.37      9.51 o
  -9   6   1        1.13       -0.28      1.80 o
  -8   6   1      221.90      227.84      4.86 o
  -7   6   1     1473.89     1543.50     16.91 o
  -6   6   1      458.54      461.38      4.74 o
  -5   6   1      817.70      862.50      6.25 o
  -4   6   1      722.29      691.27      5.54 o
  -3   6   1     2488.03     2555.39     16.30 o
  -2   6   1     1270.34     1328.43      9.60 o
  -1   6   1     4240.53     4313.16     30.90 o
   0   6   1     1708.41     1691.92     11.80 o
   1   6   1     1197.14     1251.52      9.26 o
   2   6   1        2.66        4.97      0.86 o
   3   6   1     3147.38     3242.42     22.83 o
   4   6   1      230.96      243.23      3.87 o
   5   6   1      773.16      792.68      7.64 o
   6   6   1      396.87      407.46      5.48 o
   7   6   1      120.57      140.80      5.82 o
   8   6   1        0.19       -1.63      3.84 o
 -11   7   1       28.80       11.44     10.96 o
 -10   7   1       93.30       83.97      9.00 o
  -9   7   1      135.51      131.57      3.88 o
  -8   7   1       20.03       13.98      1.50 o
  -7   7   1     1202.36     1251.93     12.63 o
  -6   7   1      823.98      842.43      6.98 o
  -5   7   1       20.98       19.54      0.92 o
  -4   7   1      209.98      206.72      2.49 o
  -3   7   1      365.10      345.00      3.65 o
  -2   7   1     1270.04     1293.08      9.55 o
  -1   7   1      215.46      211.83      2.85 o
   0   7   1     3376.61     3559.27     25.26 o
   1   7   1      421.62      435.84      4.32 o
   2   7   1       15.36       12.75      1.25 o
   3   7   1     1690.35     1757.64     13.10 o
   4   7   1      777.82      762.86      7.83 o
   5   7   1      217.50      208.00      3.93 o
   6   7   1      681.37      665.89      8.96 o
   7   7   1      194.41      175.94      6.87 o
   8   7   1        7.89       24.79     10.96 o
 -11   8   1        2.36       17.64     10.96 o
 -10   8   1       71.58       51.60      5.32 o
  -9   8   1      403.25      402.91      6.95 o
  -8   8   1       84.92       90.10      3.55 o
  -7   8   1      859.00      880.60      8.59 o
  -6   8   1     1630.70     1692.24     11.91 o
  -5   8   1      727.94      761.40      6.38 o
  -4   8   1       57.96       67.26      1.80 o
  -3   8   1      412.18      405.99      4.10 o
  -2   8   1      270.60      275.44      3.39 o
  -1   8   1       30.17       24.12      1.15 o
   0   8   1      751.72      747.36      6.32 o
   1   8   1     1113.29     1170.67      9.26 o
   2   8   1      661.82      660.42      6.20 o
   3   8   1       15.91        9.79      1.50 o
   4   8   1     1271.06     1305.57     10.82 o
   5   8   1      291.33      273.98      5.01 o
   6   8   1       53.85       42.15      2.63 o
   7   8   1      203.35      204.19      9.16 o
 -10   9   1        0.85       -8.25      8.25 o
  -9   9   1       42.09       38.26      2.80 o
  -8   9   1      628.29      648.28      9.68 o
  -7   9   1        1.66       -0.97      0.97 o
  -6   9   1      825.81      878.86      7.60 o
  -5   9   1      923.12      932.58      8.08 o
  -4   9   1       45.59       31.24      1.42 o
  -3   9   1      176.31      173.38      2.71 o
  -2   9   1     2033.75     2081.06     14.71 o
  -1   9   1       56.04       56.09      2.04 o
   0   9   1      670.19      679.28      6.46 o
   1   9   1      626.46      671.15      6.60 o
   2   9   1      344.99      334.50      4.60 o
   3   9   1        0.59       -1.44      1.44 o
   4   9   1      743.97      765.03      8.24 o
   5   9   1      293.41      279.99      5.60 o
   6   9   1       65.09       52.99      3.92 o
 -10  10   1       20.76       18.45      7.22 o
  -9  10   1      199.28      196.33      7.52 o
  -8  10   1       84.80       89.89      3.54 o
  -7  10   1       85.77       68.38      2.53 o
  -6  10   1      219.83      211.59      3.39 o
  -5  10   1     1395.90     1455.14     12.72 o
  -4  10   1      846.58      890.08      7.94 o
  -3  10   1     1245.97     1264.21     10.48 o
  -2  10   1     2078.97     2124.71     15.81 o
  -1  10   1     2316.86     2363.92     18.09 o
   0  10   1       67.45       64.05      2.69 o
   1  10   1     1607.20     1670.50     13.20 o
   2  10   1      554.86      543.66      6.03 o
   3  10   1       30.06       20.18      2.19 o
   4  10   1      136.28      141.29      6.32 o
   5  10   1      854.75      876.64     16.94 o
   6  10   1       43.48       29.40      6.06 o
 -10  11   1       24.82       20.50      8.58 o
  -9  11   1       25.38       25.75      3.79 o
  -8  11   1      222.94      224.07      4.61 o
  -7  11   1       89.40       79.60      3.97 o
  -6  11   1       69.53       50.68      2.21 o
  -5  11   1     2060.90     2121.19     17.50 o
  -4  11   1      210.79      222.08      3.58 o
  -3  11   1        0.11       -1.41      1.41 o
  -2  11   1       60.50       55.28      2.21 o
  -1  11   1      486.22      491.54      5.96 o
   0  11   1      394.01      360.25      5.29 o
   1  11   1     1501.80     1518.35     13.32 o
   2  11   1      650.04      678.14      7.98 o
   3  11   1      270.75      262.62      5.73 o
   4  11   1      157.38      152.39      6.42 o
   5  11   1      553.75      566.52     12.99 o
  -9  12   1       17.01       10.78      2.97 o
  -8  12   1      257.20      268.53      5.43 o
  -7  12   1      236.94      239.34      4.92 o
  -6  12   1       65.77       53.20      2.88 o
  -5  12   1      451.41      444.73      5.11 o
  -4  12   1      972.32     1001.40      9.02 o
  -3  12   1       65.21       58.89      2.35 o
  -2  12   1      550.44      576.77      6.99 o
  -1  12   1     1682.47     1728.32     14.08 o
   0  12   1       81.01       82.37      3.47 o
   1  12   1      192.37      185.59      5.72 o
   2  12   1      583.13      596.44      8.09 o
   3  12   1      345.85      373.77      7.76 o
   4  12   1       28.40       11.19      3.82 o
  -9  13   1        0.03       -1.56      8.73 o
  -8  13   1      134.35      121.59     12.94 o
  -7  13   1      626.59      650.43     12.97 o
  -6  13   1      154.63      139.95      5.40 o
  -5  13   1      182.82      177.70      4.36 o
  -4  13   1      519.40      526.73      7.61 o
  -3  13   1      380.61      373.66      6.05 o
  -2  13   1       43.86       36.80      2.28 o
  -1  13   1      336.95      341.65      5.88 o
   0  13   1      355.60      347.43      7.22 o
   1  13   1       15.30        6.82      2.91 o
   2  13   1       40.37       23.50      3.67 o
   3  13   1      207.13      178.13      8.02 o
  -8  14   1       17.41       11.98      4.21 o
  -7  14   1      136.32      120.59     13.35 o
  -6  14   1      133.67      126.95      8.53 o
  -5  14   1        1.78       -2.24      2.54 o
  -4  14   1      500.11      510.53      9.41 o
  -3  14   1      873.85      871.23     11.41 o
  -2  14   1       41.49       35.40      3.48 o
  -1  14   1      188.48      177.91      7.08 o
   0  14   1      224.88      236.25      7.08 o
   1  14   1        1.40       -3.26      3.26 o
   2  14   1      168.60      176.62      7.93 o
  -7  15   1      109.01       87.87      8.42 o
  -6  15   1      183.63      204.28     10.14 o
  -5  15   1        4.86        3.59      3.97 o
  -4  15   1      181.21      183.65      9.17 o
  -3  15   1      720.60      740.91     12.30 o
  -2  15   1       64.31       47.44      3.80 o
  -1  15   1       15.35       10.28      3.36 o
   0  15   1      273.85      273.27      9.39 o
  -4  16   1       82.14       61.19      7.41 o
  -3  16   1      394.08      408.69     12.50 o
   0 -16   2       68.47       56.02      5.35 o
   1 -16   2      174.31      184.26      8.58 o
   2 -16   2      148.74      146.74     11.31 o
   3 -16   2      118.29       95.79      7.12 o
   4 -16   2      434.60      435.44     13.06 o
   5 -16   2      182.79      176.00      9.91 o
   6 -16   2        2.07       -5.93      5.93 o
  -2 -15   2      154.27      102.25      8.71 o
  -1 -15   2       91.91       73.03      4.83 o
   0 -15   2       74.63       56.96      5.71 o
   1 -15   2      372.95      378.03     10.94 o
   2 -15   2      207.20      220.51      7.09 o
   3 -15   2        5.16       -2.82      2.82 o
   4 -15   2      267.97      281.86      8.79 o
   5 -15   2      147.51      160.28      8.26 o
   6 -15   2       35.89       22.34      4.48 o
   7 -15   2      112.34      104.90     11.09 o
  -3 -14   2        6.68        0.91      4.19 o
  -2 -14   2      263.89      265.67      8.76 o
  -1 -14   2      779.39      822.98     11.12 o
   0 -14   2        3.93        2.12      2.18 o
   1 -14   2      121.61      133.55      5.08 o
   2 -14   2      589.85      626.25      8.46 o
   3 -14   2      111.57      102.41      4.45 o
   4 -14   2       50.10       39.75      2.56 o
   5 -14   2      196.60      218.01      7.58 o
   6 -14   2       99.45       75.83      5.54 o
   7 -14   2        1.17       -0.77      3.45 o
   8 -14   2      262.46      227.45     12.17 o
  -4 -13   2      545.37      556.27     12.12 o
  -3 -13   2       44.59       46.68      3.74 o
  -2 -13   2      471.22      469.28      9.23 o
  -1 -13   2      898.03      891.92     10.55 o
   0 -13   2      345.40      342.52      5.32 o
   1 -13   2      487.41      456.51      6.83 o
   2 -13   2      298.59      289.09      5.39 o
   3 -13   2        4.29       -2.10      2.10 o
   4 -13   2       78.11       54.22      2.54 o
   5 -13   2       57.62       51.96      3.40 o
   6 -13   2      347.61      372.44      6.91 o
   7 -13   2       15.76        0.92      2.44 o
   8 -13   2      145.46      150.07      7.56 o
   9 -13   2       74.73       55.56      7.87 o
  -5 -12   2      126.40      130.31      9.28 o
  -4 -12   2      754.63      791.02     12.07 o
  -3 -12   2       65.47       55.85      3.30 o
  -2 -12   2      179.09      165.47      5.35 o
  -1 -12   2     1190.92     1160.18      9.90 o
   0 -12   2      714.08      747.47      7.56 o
   1 -12   2       25.45       21.83      1.54 o
   2 -12   2     1817.76     1880.01     16.22 o
   3 -12   2     1945.44     2034.11     15.93 o
   4 -12   2      285.47      264.75      3.79 o
   5 -12   2      748.43      755.50      7.17 o
   6 -12   2       53.98       52.25      2.22 o
   7 -12   2        0.26       -1.61      1.61 o
   8 -12   2       87.65       86.36      3.76 o
   9 -12   2       57.08       53.50      4.16 o
  -6 -11   2       42.35       29.83      5.09 o
  -5 -11   2      151.19      141.79      6.57 o
  -4 -11   2      420.04      422.74      7.20 o
  -3 -11   2      389.96      384.60      6.07 o
  -2 -11   2       83.15       78.44      3.16 o
  -1 -11   2      618.46      611.20      6.40 o
   0 -11   2     1414.81     1418.99     12.17 o
   1 -11   2      119.37      110.35      2.83 o
   2 -11   2      153.89      145.83      2.81 o
   3 -11   2     1809.90     1879.09     14.21 o
   4 -11   2      323.51      301.85      4.13 o
   5 -11   2       33.98       24.06      1.45 o
   6 -11   2       74.78       61.09      2.35 o
   7 -11   2       65.50       62.12      2.56 o
   8 -11   2       21.54       16.90      1.42 o
   9 -11   2      358.04      349.98      9.60 o
  -6 -10   2      320.08      352.49     14.25 o
  -5 -10   2        5.89        6.03      2.78 o
  -4 -10   2      261.80      253.04      4.81 o
  -3 -10   2      597.30      627.91      6.51 o
  -2 -10   2      114.71      119.57      3.17 o
  -1 -10   2      223.39      235.18      3.84 o
   0 -10   2     1394.36     1426.82     11.31 o
   1 -10   2      641.95      654.87      6.25 o
   2 -10   2       15.69       10.71      1.46 o
   3 -10   2      904.67      938.28      8.51 o
   4 -10   2     1048.76     1123.36      9.37 o
   5 -10   2        3.31        2.18      1.16 o
   6 -10   2      185.97      196.80      3.24 o
   7 -10   2      749.57      782.35      7.07 o
   8 -10   2       94.67       90.72      3.64 o
   9 -10   2       75.56       66.77      4.30 o
  10 -10   2      138.38      133.01     22.41 o
  -7  -9   2       86.43       66.68     12.46 o
  -6  -9   2      252.30      267.71      6.85 o
  -5  -9   2      503.19      481.37      7.74 o
  -4  -9   2      283.27      268.86      4.18 o
  -3  -9   2      445.97      447.20      5.43 o
  -2  -9   2     1749.81     1779.65     15.64 o
  -1  -9   2        1.91       -1.00      1.00 o
   0  -9   2      722.55      755.01      6.71 o
   1  -9   2     2335.81     2477.25     17.19 o
   2  -9   2        1.75       -0.95      0.95 o
   3  -9   2      937.60      916.50      8.06 o
   4  -9   2      881.12      876.97      7.23 o
   5  -9   2      367.39      372.41      4.10 o
   6  -9   2        6.45        3.60      1.30 o
   7  -9   2      590.83      639.15      5.98 o
   8  -9   2      254.20      258.07      4.30 o
   9  -9   2        6.44        0.70      2.31 o
  10  -9   2       39.12       27.17     10.49 o
  -8  -8   2      310.50      352.73     24.79 o
  -7  -8   2       83.03       68.80      4.25 o
  -6  -8   2      438.55      462.62      6.86 o
  -5  -8   2      727.12      771.88      7.45 o
  -4  -8   2      511.71      525.88      6.61 o
  -3  -8   2     1308.14     1356.29     10.58 o
  -2  -8   2     1284.71     1318.93     10.28 o
  -1  -8   2        4.73        2.17      1.49 o
   0  -8   2     1127.73     1134.21      8.68 o
   1  -8   2     2577.15     2619.08     17.77 o
   2  -8   2     2033.76     2117.98     15.51 o
   3  -8   2      365.66      386.34      3.94 o
   4  -8   2     3434.89     3509.58     23.00 o
   5  -8   2      449.98      427.43      4.19 o
   6  -8   2        9.56        6.53      1.04 o
   7  -8   2      406.79      439.33      4.33 o
   8  -8   2      342.39      345.56      5.07 o
   9  -8   2        1.44       -1.57      2.12 o
  10  -8   2        0.31       -5.65      6.31 o
  -8  -7   2       41.13       34.78      3.97 o
  -7  -7   2        0.68        0.99      2.18 o
  -6  -7   2      402.67      408.36      5.48 o
  -5  -7   2     1262.66     1299.63     10.11 o
  -4  -7   2      847.34      842.67      7.42 o
  -3  -7   2      789.82      774.91      6.74 o
  -2  -7   2     2481.73     2554.78     18.10 o
  -1  -7   2     2576.10     2460.88     18.28 o
   0  -7   2      196.01      259.37      3.13 o
   1  -7   2     4796.23     4729.65     30.57 o
   2  -7   2     5604.56     5540.54     36.66 o
   3  -7   2      657.80      681.13      5.71 o
   4  -7   2     2743.67     2821.26     18.63 o
   5  -7   2     2022.44     2111.82     14.77 o
   6  -7   2        5.82        3.82      0.76 o
   7  -7   2      242.90      246.74      3.28 o
   8  -7   2      344.50      353.37      4.63 o
   9  -7   2       20.30       19.51      2.22 o
  10  -7   2       38.83       31.97      4.67 o
  -9  -6   2       26.53       15.73     11.92 o
  -8  -6   2      305.90      302.12      7.99 o
  -7  -6   2       33.79       27.21      1.86 o
  -6  -6   2     1233.39     1273.26     10.36 o
  -5  -6   2     2160.32     2217.94     15.91 o
  -4  -6   2      104.86      115.71      2.32 o
  -3  -6   2       20.48       15.02      1.23 o
  -2  -6   2     2773.07     2951.73     19.75 o
  -1  -6   2     5350.82     5472.77     35.17 o
   0  -6   2       74.12       76.63      1.72 o
   1  -6   2     1292.87     1322.83      9.28 o
   2  -6   2     3597.88     3502.51     23.45 o
   3  -6   2     1550.24     1615.61     11.02 o
   4  -6   2     2226.34     2400.53     16.44 o
   5  -6   2      654.59      608.64      5.03 o
   6  -6   2       92.71       79.51      1.75 o
   7  -6   2       14.35        8.45      1.22 o
   8  -6   2      411.98      406.83      5.54 o
   9  -6   2      365.77      382.18      7.14 o
  10  -6   2      141.63      102.66      7.51 o
  11  -6   2      103.11       83.90     15.73 o
  -9  -5   2        9.38        6.95      3.50 o
  -8  -5   2      264.03      263.69      5.56 o
  -7  -5   2      244.21      234.55      3.74 o
  -6  -5   2      799.91      815.14      7.15 o
  -5  -5   2      853.90      890.01      7.44 o
  -4  -5   2     1681.08     1729.51     12.97 o
  -3  -5   2      374.36      380.90      3.90 o
  -2  -5   2      331.40      306.25      3.39 o
  -1  -5   2     2617.64     2459.00     16.89 o
   0  -5   2       29.40       25.32      0.99 o
   1  -5   2     1766.40     1830.85     13.12 o
   2  -5   2     1737.14     1643.77     11.38 o
   3  -5   2     4165.41     3984.49     27.26 o
   4  -5   2      158.41      151.13      1.92 o
   5  -5   2     2762.63     2842.37     20.56 o
   6  -5   2      544.95      546.14      4.63 o
   7  -5   2       32.33       34.14      1.57 o
   8  -5   2      615.87      664.33      7.14 o
   9  -5   2      188.76      182.06      7.34 o
  10  -5   2        3.98       -0.79      3.62 o
  11  -5   2       45.18       46.72     14.30 o
  -9  -4   2       38.82       27.52      3.07 o
  -8  -4   2      121.20      142.81      4.46 o
  -7  -4   2      961.49     1016.75      9.16 o
  -6  -4   2        4.16        2.99      0.99 o
  -5  -4   2      802.86      822.96      7.29 o
  -4  -4   2      997.07     1031.01      8.06 o
  -3  -4   2     1051.52     1075.74      8.25 o
  -2  -4   2      869.48      901.39      6.85 o
  -1  -4   2    12708.74    11595.16    105.17 o
   0  -4   2     1358.59     1353.38      9.45 o
   1  -4   2       66.91       48.87      1.20 o
   2  -4   2     1176.63     1117.29      8.16 o
   3  -4   2     5530.99     4987.98     37.62 o
   4  -4   2      490.92      500.95      4.18 o
   5  -4   2      817.58      802.41      5.85 o
   6  -4   2     1622.37     1712.69     11.71 o
   7  -4   2      561.25      598.51      5.09 o
   8  -4   2        0.30        0.27      0.96 o
   9  -4   2      281.12      273.27      5.46 o
  10  -4   2       12.99        5.01      4.34 o
 -10  -3   2      131.36      111.07     12.03 o
  -9  -3   2      118.67      113.88      5.41 o
  -8  -3   2       13.14       10.22      1.65 o
  -7  -3   2     1491.88     1566.01     12.55 o
  -6  -3   2     2806.90     2879.18     19.59 o
  -5  -3   2        5.30        0.60      0.72 o
  -4  -3   2     1774.67     1718.29     13.17 o
  -3  -3   2     4102.70     4149.29     28.49 o
  -2  -3   2       12.56       19.87      1.02 o
  -1  -3   2     9192.77     8170.65     75.62 o
   0  -3   2     1295.55     1178.79      8.46 o
   1  -3   2        5.52        2.32      0.82 o
   2  -3   2     7372.29     6992.72    118.43 o
   3  -3   2     3411.31     3190.42     22.75 o
   4  -3   2     2149.90     2193.12     14.85 o
   5  -3   2        0.21        0.66      0.54 o
   6  -3   2     1528.25     1556.14     11.11 o
   7  -3   2      703.33      700.85      6.35 o
   8  -3   2       68.99       67.12      2.29 o
   9  -3   2       42.16       32.12      1.75 o
  10  -3   2       17.52       11.07      3.03 o
 -10  -2   2       90.21       98.33     12.59 o
  -9  -2   2       62.19       60.04      3.24 o
  -8  -2   2      204.86      196.50      3.56 o
  -7  -2   2       69.12       56.85      2.14 o
  -6  -2   2      655.33      678.14      6.01 o
  -5  -2   2      922.72      938.25      7.39 o
  -4  -2   2      894.21      892.97      6.71 o
  -3  -2   2     4256.91     4127.27     26.37 o
  -2  -2   2     3559.12     3332.64     25.66 o
  -1  -2   2      590.23      595.88      4.55 o
   0  -2   2     2621.08     2523.19     21.17 o
   1  -2   2    17598.58    14873.49    262.57 o
   2  -2   2    18660.48    16592.05    292.74 o
   3  -2   2     9081.14     8189.38     72.87 o
   4  -2   2     3244.40     3130.72     23.73 o
   5  -2   2      539.44      561.53      5.54 o
   6  -2   2      345.53      324.70      3.76 o
   7  -2   2      924.20      969.33      8.09 o
   8  -2   2      248.66      254.01      3.17 o
   9  -2   2        2.04        0.06      1.18 o
  10  -2   2      284.82      298.80      7.25 o
 -10  -1   2       99.43      106.35      5.30 o
  -9  -1   2      402.60      379.21      5.37 o
  -8  -1   2        1.92        0.73      1.10 o
  -7  -1   2      531.90      558.26      5.58 o
  -6  -1   2     1460.42     1532.11     11.60 o
  -5  -1   2      689.78      673.20      5.70 o
  -4  -1   2     3615.80     3774.31     26.91 o
  -3  -1   2     4944.17     4767.08     37.44 o
  -2  -1   2     2290.41     2170.22     16.36 o
  -1  -1   2     3414.12     3141.97     24.98 o
   0  -1   2     4026.32     3526.05     50.13 o
   1  -1   2    12549.35    10906.39    193.12 o
   2  -1   2      809.39      811.21      6.27 o
   3  -1   2      880.61      870.64      6.08 o
   4  -1   2     1391.92     1312.25      8.97 o
   5  -1   2     4204.91     4220.94     29.40 o
   6  -1   2      246.53      235.05      2.92 o
   7  -1   2      874.26      900.16      7.60 o
   8  -1   2      307.32      309.90      4.20 o
   9  -1   2        8.10        3.24      1.50 o
  10  -1   2       79.80       68.44      5.18 o
 -10   0   2       47.37       44.28      4.41 o
  -9   0   2       90.09      104.70      3.32 o
  -8   0   2       57.60       44.22      1.93 o
  -7   0   2      223.84      232.11      2.77 o
  -6   0   2     2320.07     2401.53     16.55 o
  -5   0   2     1176.98     1103.69      8.06 o
  -4   0   2       44.14       32.09      1.18 o
  -3   0   2     3388.45     3240.03     27.80 o
  -2   0   2    23970.96    20535.33    360.33 o
  -1   0   2       27.50       29.55      0.73 o
   0   0   2     2179.08     1985.73     31.90 o
   1   0   2     3017.16     2632.64     18.64 o
   2   0   2     3859.51     3564.92     25.16 o
   3   0   2      336.32      363.18      3.22 o
   4   0   2     2160.69     2210.23     14.69 o
   5   0   2       94.75       95.37      1.84 o
   6   0   2        8.53        5.40      1.10 o
   7   0   2     1190.49     1228.06     11.60 o
   8   0   2      918.53      945.66      8.78 o
   9   0   2       51.53       31.17      2.44 o
  10   0   2      142.56      128.98      7.33 o
 -11   1   2       27.76       21.33      7.90 o
 -10   1   2        8.42       -1.37      4.40 o
  -9   1   2      228.71      242.02      5.96 o
  -8   1   2      395.10      392.63      5.50 o
  -7   1   2       83.09       72.97      1.82 o
  -6   1   2     1141.65     1168.26      8.90 o
  -5   1   2     3757.10     3952.16     37.99 o
  -4   1   2      300.49      290.09      3.10 o
  -3   1   2     5699.24     5160.06     38.53 o
  -1   1   2     1225.67     1147.73      8.01 o
   0   1   2      479.56      517.75      3.99 o
   1   1   2       77.00       88.52      1.12 o
   2   1   2     2858.46     2731.72     18.31 o
   3   1   2      105.03      142.50      1.91 o
   4   1   2     1568.55     1574.61     12.09 o
   5   1   2     1967.79     2000.35     14.26 o
   6   1   2      270.12      278.16      3.49 o
   7   1   2      179.30      159.99      3.57 o
   8   1   2      404.24      408.33      5.87 o
   9   1   2      109.44      110.62      5.48 o
  10   1   2       42.97       26.61      4.03 o
 -11   2   2      114.70      111.88     12.92 o
 -10   2   2       26.78       23.30      3.19 o
  -9   2   2       26.85       26.67      2.08 o
  -8   2   2      898.13      945.52      9.82 o
  -7   2   2      495.47      493.46      7.01 o
  -6   2   2       15.75       23.32      1.83 o
  -5   2   2      415.00      391.99      5.68 o
  -4   2   2     3461.26     3571.90     30.81 o
  -3   2   2      118.49       98.84      1.17 o
  -2   2   2    26112.75    22448.60    400.41 o
  -1   2   2     3451.13     3146.06     23.20 o
   0   2   2      470.78      474.20      4.04 o
   1   2   2     1764.04     1714.18     12.92 o
   2   2   2     6567.46     6258.80     48.10 o
   3   2   2        2.76        2.71      0.58 o
   4   2   2     1919.87     2010.06     14.36 o
   5   2   2      709.69      698.51      6.56 o
   6   2   2      647.79      659.88      6.33 o
   7   2   2        6.84        3.62      1.40 o
   8   2   2      228.22      227.24      6.17 o
   9   2   2      149.55      137.49      7.66 o
 -11   3   2       62.73       45.29     13.83 o
 -10   3   2      107.04       92.92      5.85 o
  -9   3   2        7.44        2.89      2.25 o
  -8   3   2      150.33      149.71      3.88 o
  -7   3   2     1311.48     1380.37     15.77 o
  -6   3   2        2.79        1.10      1.26 o
  -5   3   2      215.37      209.77      3.95 o
  -4   3   2      693.42      621.97      5.68 o
  -3   3   2     1298.26     1336.60      8.92 o
  -2   3   2     4466.87     4488.11     31.22 o
  -1   3   2     9513.88     8774.24     78.84 o
   0   3   2     1948.66     1947.03     13.87 o
   1   3   2        1.28       -0.48      0.48 o
   2   3   2    16698.13    15683.65    159.97 o
   3   3   2     5857.92     5761.99     38.27 o
   4   3   2      141.47      161.65      2.54 o
   5   3   2      524.12      578.23      5.60 o
   6   3   2      368.87      384.30      4.97 o
   7   3   2      589.37      582.48      6.41 o
   8   3   2       61.59       50.95      3.14 o
   9   3   2      154.21      158.02     11.63 o
 -11   4   2       47.60       41.48     12.40 o
 -10   4   2       89.61       93.92      6.44 o
  -9   4   2       73.85       55.99      2.93 o
  -8   4   2      695.07      777.67     10.87 o
  -7   4   2      366.63      354.82      8.91 o
  -6   4   2       60.84       58.98      2.98 o
  -5   4   2      423.44      428.19      5.32 o
  -4   4   2      631.82      585.92      4.72 o
  -3   4   2     3980.54     3904.72     25.79 o
  -2   4   2     2609.32     2747.86     17.78 o
  -1   4   2     5289.81     4990.04     38.05 o
   0   4   2     4027.35     3855.70     30.18 o
   1   4   2        2.46        1.97      0.90 o
   2   4   2     1629.53     1626.17     11.76 o
   3   4   2     2063.85     2162.97     24.07 o
   4   4   2      180.74      178.57      2.64 o
   5   4   2      281.35      257.55      4.36 o
   6   4   2     1909.61     1957.61     16.19 o
   7   4   2      324.91      336.18      5.75 o
   8   4   2       25.41       18.27      3.54 o
   9   4   2      111.75      108.29     10.15 o
 -11   5   2      108.40      115.37     20.98 o
 -10   5   2      242.10      257.37     10.30 o
  -9   5   2       28.84       18.10      2.84 o
  -8   5   2        3.68        1.09      2.40 o
  -7   5   2      573.82      582.31     10.08 o
  -6   5   2      553.35      599.96      6.23 o
  -5   5   2        5.58        3.29      0.52 o
  -4   5   2     1179.07     1191.29      8.38 o
  -3   5   2     5099.55     4810.38     30.68 o
  -2   5   2     1728.71     1833.12     13.14 o
  -1   5   2     4004.26     4069.54     28.03 o
   0   5   2     3811.57     3774.14     26.08 o
   1   5   2      689.76      684.58      5.68 o
   2   5   2      822.08      854.34      7.33 o
   3   5   2     2248.97     2331.55     16.32 o
   4   5   2      642.76      651.16      5.99 o
   5   5   2      860.93      856.51      9.16 o
   6   5   2      311.65      318.93      4.99 o
   7   5   2      136.42      141.56      5.25 o
   8   5   2        1.12        0.57      3.89 o
 -11   6   2        2.44        5.73      6.90 o
 -10   6   2      112.23      112.98      9.36 o
  -9   6   2      111.70      120.71      5.81 o
  -8   6   2       45.67       48.88      3.33 o
  -7   6   2      299.40      271.17      4.29 o
  -6   6   2      959.78     1037.55      8.52 o
  -5   6   2        4.35        4.65      0.63 o
  -4   6   2      441.52      388.29      3.67 o
  -3   6   2     1148.39     1090.93      7.55 o
  -2   6   2      480.70      501.31      4.33 o
  -1   6   2      685.18      696.82      6.03 o
   0   6   2     2502.09     2480.10     18.05 o
   1   6   2      744.87      774.21      6.63 o
   2   6   2       88.60       81.17      2.53 o
   3   6   2     1580.69     1609.28     12.58 o
   4   6   2      456.65      464.58      5.96 o
   5   6   2        0.54       -0.69      1.26 o
   6   6   2      752.87      734.44      8.61 o
   7   6   2      372.34      381.26      7.87 o
   8   6   2       65.90       65.25      7.29 o
 -11   7   2        0.14      -11.44     11.44 o
 -10   7   2       65.85       44.34     14.30 o
  -9   7   2      310.79      315.94      5.44 o
  -8   7   2      105.31      110.94      3.39 o
  -7   7   2      504.57      512.63      6.27 o
  -6   7   2     1536.67     1601.93     11.54 o
  -5   7   2      311.73      329.27      3.26 o
  -4   7   2      124.73      113.63      1.97 o
  -3   7   2     2898.97     3044.95     22.29 o
  -2   7   2     3646.05     3823.79     35.52 o
  -1   7   2       74.70       70.86      1.78 o
   0   7   2     1507.01     1573.39     11.86 o
   1   7   2     3463.08     3525.71     23.70 o
   2   7   2     2206.31     2150.13     15.37 o
   3   7   2     1643.80     1714.00     14.01 o
   4   7   2     1233.36     1256.08     11.71 o
   5   7   2        2.37        2.99      1.98 o
   6   7   2       46.86       41.72      2.92 o
   7   7   2      309.49      322.07      9.50 o
 -11   8   2       40.96       23.84     10.01 o
 -10   8   2        3.32        2.76      5.32 o
  -9   8   2      233.61      226.33      6.06 o
  -8   8   2      881.68      907.70      9.81 o
  -7   8   2       85.34       85.57      2.66 o
  -6   8   2      876.84      882.26      6.79 o
  -5   8   2      356.88      342.87      3.57 o
  -4   8   2       95.24       86.52      1.78 o
  -3   8   2      397.23      409.68      4.02 o
  -2   8   2     3748.69     3877.73     26.53 o
  -1   8   2      271.07      268.66      3.40 o
   0   8   2      287.35      289.59      3.68 o
   1   8   2     1100.35     1105.20      9.21 o
   2   8   2     1262.05     1330.44     10.64 o
   3   8   2       17.37       17.27      1.66 o
   4   8   2      413.39      426.18      5.54 o
   5   8   2      518.01      518.39      7.10 o
   6   8   2       71.00       54.01      4.11 o
   7   8   2      157.03      151.24      8.28 o
 -10   9   2        0.02       -0.37      5.00 o
  -9   9   2      160.28      164.00      5.99 o
  -8   9   2      268.00      260.75      5.59 o
  -7   9   2        5.86        0.20      0.96 o
  -6   9   2      193.37      200.02      2.91 o
  -5   9   2      687.21      716.02      6.81 o
  -4   9   2      247.50      245.48      3.11 o
  -3   9   2      104.93       94.83      2.89 o
  -2   9   2     1725.79     1776.74     13.41 o
  -1   9   2      768.82      814.89      7.29 o
   0   9   2      962.46      979.84      8.74 o
   1   9   2     3311.68     3598.99     25.78 o
   2   9   2     2895.20     2921.40     21.41 o
   3   9   2      214.18      187.81      3.89 o
   4   9   2      146.36      148.50      5.16 o
   5   9   2      591.87      598.01      8.81 o
   6   9   2      221.40      217.48      8.38 o
 -10  10   2       77.23       52.65      8.11 o
  -9  10   2      130.45      121.52      6.32 o
  -8  10   2      205.24      198.07      3.84 o
  -7  10   2       98.56      113.09      2.94 o
  -6  10   2        6.22        3.10      1.16 o
  -5  10   2      943.54      995.23      8.69 o
  -4  10   2     1167.64     1204.32     10.19 o
  -3  10   2      244.27      224.19      3.66 o
  -2  10   2      308.08      321.91      4.25 o
  -1  10   2      928.58      958.83      8.58 o
   0  10   2       36.05       22.39      1.77 o
   1  10   2     1097.12     1091.60      9.78 o
   2  10   2     1696.72     1698.05     13.73 o
   3  10   2      349.88      348.92      5.61 o
   4  10   2        0.27       -2.47      2.47 o
   5  10   2      574.59      607.69     10.31 o
 -10  11   2        1.63       -4.77     10.96 o
  -9  11   2        7.40        9.33      3.44 o
  -8  11   2      255.78      249.72      4.92 o
  -7  11   2      309.24      322.54      4.58 o
  -6  11   2        0.28       -0.35      1.53 o
  -5  11   2      808.09      783.10      7.97 o
  -4  11   2       46.52       48.61      1.96 o
  -3  11   2       17.36       17.31      1.61 o
  -2  11   2      345.18      339.81      4.94 o
  -1  11   2      814.49      842.61      8.43 o
   0  11   2      215.11      204.08      4.12 o
   1  11   2        7.43        0.17      3.00 o
   2  11   2      655.06      682.91      9.41 o
   3  11   2      365.43      366.56      7.11 o
   4  11   2      113.83       95.69      5.47 o
  -9  12   2        2.83        0.14      3.83 o
  -8  12   2      104.46      103.93      4.40 o
  -7  12   2      453.28      476.63      7.36 o
  -6  12   2      180.57      193.64      4.93 o
  -5  12   2       90.86       86.44      3.34 o
  -4  12   2     1009.79     1032.09      9.38 o
  -3  12   2      302.72      313.28      5.29 o
  -2  12   2       30.79       24.09      2.48 o
  -1  12   2      242.51      241.32      4.87 o
   0  12   2      254.93      260.96      6.57 o
   1  12   2        2.16       -1.49      4.36 o
   2  12   2      301.38      282.02      7.21 o
   3  12   2      272.61      258.12      8.00 o
   4  12   2       12.02       11.15      5.49 o
  -8  13   2       18.06       10.17      4.42 o
  -7  13   2      215.63      228.76      8.86 o
  -6  13   2      139.73      139.92      5.81 o
  -5  13   2        3.13        2.40      1.85 o
  -4  13   2      233.61      232.19      7.24 o
  -3  13   2      472.61      497.84      8.66 o
  -2  13   2       56.43       45.43      3.48 o
  -1  13   2      109.69      113.05      4.61 o
   0  13   2      272.96      286.73      7.38 o
   1  13   2      115.98       89.55      6.08 o
   2  13   2      146.53      167.27      7.84 o
   3  13   2      240.56      138.25     17.16 o
  -8  14   2        0.14        6.25     14.78 o
  -7  14   2      139.44      126.55      9.07 o
  -6  14   2      332.31      346.76     10.41 o
  -5  14   2      108.79       92.70      5.01 o
  -4  14   2       81.45       65.15      5.87 o
  -3  14   2      689.58      714.79     10.19 o
  -2  14   2       72.53       62.46      3.91 o
  -1  14   2      226.55      241.00      6.97 o
   0  14   2      453.88      491.43      9.50 o
   1  14   2      388.68      373.88     12.84 o
  -6  15   2      158.58      162.55      9.67 o
  -5  15   2      323.47      338.72     10.94 o
  -4  15   2        4.21       -0.52      3.66 o
  -3  15   2      863.82      900.54     15.41 o
  -2  15   2      259.04      269.49      9.21 o
  -1  15   2       34.35       27.15      3.81 o
   0 -16   3       57.93       48.56      4.88 o
   1 -16   3      186.28      158.95      9.49 o
   2 -16   3      228.04      247.83      9.11 o
   3 -16   3        2.04       -3.65      3.65 o
   4 -16   3      114.59       94.08      9.14 o
   5 -16   3      121.59       97.54      7.17 o
   6 -16   3       11.16       -2.53      8.13 o
  -2 -15   3      358.37      361.41     10.58 o
  -1 -15   3      537.06      567.44     11.37 o
   0 -15   3       31.36       25.63      3.69 o
   1 -15   3      160.28      166.28      6.51 o
   2 -15   3      328.78      332.14      7.29 o
   3 -15   3       59.66       55.91      3.52 o
   4 -15   3       91.03       72.06      4.06 o
   5 -15   3      505.46      553.92     11.94 o
   6 -15   3      271.04      245.25      9.25 o
   7 -15   3        6.35        4.70      5.60 o
  -3 -14   3       81.02       74.25      7.23 o
  -2 -14   3      247.82      242.59     10.22 o
  -1 -14   3      342.04      342.16      7.39 o
   0 -14   3      416.26      400.06      7.12 o
   1 -14   3       12.90       16.91      2.16 o
   2 -14   3      781.90      802.39      9.74 o
   3 -14   3       84.59       74.76      3.76 o
   4 -14   3        6.56       -0.19      2.16 o
   5 -14   3       45.80       42.62      2.64 o
   6 -14   3      733.66      740.00     10.12 o
   7 -14   3       19.95       14.13      3.32 o
   8 -14   3       43.80       32.49      4.30 o
  -4 -13   3      548.89      520.49     13.86 o
  -3 -13   3       42.64       37.40      4.22 o
  -2 -13   3      175.58      148.23      5.44 o
  -1 -13   3      616.64      605.51      8.44 o
   0 -13   3     1147.39     1148.79     11.46 o
   1 -13   3        0.21       -0.68      1.65 o
   2 -13   3     1180.72     1191.56     10.05 o
   3 -13   3      996.63     1010.58      9.15 o
   4 -13   3       94.67       74.23      3.35 o
   5 -13   3       26.73       22.09      1.79 o
   6 -13   3      687.14      705.67      8.09 o
   7 -13   3      148.35      143.09      4.86 o
   8 -13   3       15.27        6.92      2.68 o
   9 -13   3       41.23       36.32      4.33 o
  -5 -12   3       14.22        6.71      4.18 o
  -4 -12   3      464.70      486.13      9.43 o
  -3 -12   3      276.91      281.17      6.44 o
  -2 -12   3        4.47       -2.07      2.07 o
  -1 -12   3      703.26      674.12      7.32 o
   0 -12   3      728.17      766.53      7.48 o
   1 -12   3      940.71      928.29      8.97 o
   2 -12   3        1.22       -1.69      1.69 o
   3 -12   3      608.53      611.93      6.35 o
   4 -12   3      207.85      213.79      4.13 o
   5 -12   3       54.29       49.37      2.13 o
   6 -12   3      323.23      328.13      5.36 o
   7 -12   3      365.72      374.33      5.96 o
   8 -12   3        0.91       -2.31      2.31 o
   9 -12   3      102.02       91.04      9.32 o
  -6 -11   3       85.14       72.95      6.58 o
  -5 -11   3      128.81      127.39      6.72 o
  -4 -11   3       59.61       37.71      2.85 o
  -3 -11   3      504.83      516.71      6.90 o
  -2 -11   3      185.70      208.47      4.24 o
  -1 -11   3      411.36      335.98      4.92 o
   0 -11   3     1417.99     1412.24     12.74 o
   1 -11   3      483.03      481.41      6.41 o
   2 -11   3      239.55      240.91      3.74 o
   3 -11   3     1136.21     1164.15      9.29 o
   4 -11   3       66.12       51.90      2.53 o
   5 -11   3        9.39        2.21      1.09 o
   6 -11   3      504.86      492.44      5.50 o
   7 -11   3      697.18      718.60      7.72 o
   8 -11   3       71.62       72.84      3.32 o
   9 -11   3       95.28       85.37      6.79 o
  -7 -10   3       50.56       40.05     10.96 o
  -6 -10   3      292.11      310.07      8.74 o
  -5 -10   3      443.38      450.76      8.74 o
  -4 -10   3        0.17       -1.86      1.86 o
  -3 -10   3     2092.60     2067.44     16.89 o
  -2 -10   3      597.74      583.24      6.88 o
  -1 -10   3      156.12      123.46      4.95 o
   0 -10   3      892.25      854.90      7.63 o
   1 -10   3     1344.63     1353.34     10.74 o
   2 -10   3      241.48      244.59      3.45 o
   3 -10   3     1119.26     1139.67      8.90 o
   4 -10   3     1388.34     1504.73     12.00 o
   5 -10   3      199.00      200.38      2.91 o
   6 -10   3        9.51        7.00      1.54 o
   7 -10   3      406.23      437.51      5.23 o
   8 -10   3      244.04      246.68      3.96 o
   9 -10   3        0.88       -0.84      1.66 o
  10 -10   3       68.84       71.03     13.35 o
  -7  -9   3       93.05      106.05      7.51 o
  -6  -9   3      107.51      101.32      4.62 o
  -5  -9   3      274.53      273.85      5.89 o
  -4  -9   3       92.16       66.47      2.63 o
  -3  -9   3        3.65        5.18      1.39 o
  -2  -9   3     4090.10     4153.65     28.83 o
  -1  -9   3      359.78      364.62      4.28 o
   0  -9   3      685.42      712.33      6.66 o
   1  -9   3     3302.34     3492.99     24.91 o
   2  -9   3     1759.03     1770.32     15.99 o
   3  -9   3      329.22      328.18      3.72 o
   4  -9   3     2042.86     2078.84     15.48 o
   5  -9   3      238.06      251.24      3.28 o
   6  -9   3       36.57       35.70      1.63 o
   7  -9   3      267.16      265.67      3.66 o
   8  -9   3      333.07      343.08      4.31 o
   9  -9   3       24.44       22.90      2.53 o
  10  -9   3       27.65       28.76      9.08 o
  -8  -8   3      356.90      400.24     13.28 o
  -7  -8   3       56.41       47.87      3.60 o
  -6  -8   3      165.80      163.43      4.61 o
  -5  -8   3      700.39      729.49      7.61 o
  -4  -8   3      615.05      636.45      6.93 o
  -3  -8   3     1611.23     1630.63     13.17 o
  -2  -8   3     1670.20     1797.89     14.07 o
  -1  -8   3      322.24      328.58      4.00 o
   0  -8   3       46.93       45.67      2.41 o
   1  -8   3     1556.54     1609.17     12.33 o
   2  -8   3     4230.12     4361.82     31.48 o
   3  -8   3        4.21        3.30      0.79 o
   4  -8   3      701.88      736.87      5.71 o
   5  -8   3     1700.10     1765.89     12.87 o
   6  -8   3      327.98      314.79      3.59 o
   7  -8   3      166.89      159.47      2.80 o
   8  -8   3      213.44      210.26      3.71 o
   9  -8   3       18.01       13.71      2.06 o
  10  -8   3       44.75       31.69      6.04 o
  -8  -7   3       98.82       88.93     10.61 o
  -7  -7   3       22.95       15.70      2.29 o
  -6  -7   3        5.95        1.33      1.59 o
  -5  -7   3      635.53      675.00      6.64 o
  -4  -7   3       73.13       74.61      2.61 o
  -3  -7   3       62.32       52.94      2.30 o
  -2  -7   3      542.03      503.76      5.14 o
  -1  -7   3     3413.78     3455.39     24.96 o
   0  -7   3      356.44      341.44      3.59 o
   1  -7   3    10782.91    10572.77     68.80 o
   2  -7   3     3441.59     3463.70     24.31 o
   3  -7   3      964.09      983.72      7.95 o
   4  -7   3      114.17      109.34      2.08 o
   5  -7   3     1428.74     1492.05     10.89 o
   6  -7   3      281.04      283.03      3.37 o
   7  -7   3       21.59       18.75      1.01 o
   8  -7   3      176.13      176.75      3.25 o
   9  -7   3      294.30      308.60      5.56 o
  10  -7   3       13.54       12.43      4.57 o
  -9  -6   3        1.24       -3.92      6.83 o
  -8  -6   3      277.88      289.69      8.36 o
  -7  -6   3       60.71       58.07      3.53 o
  -6  -6   3        4.95       -1.27      1.27 o
  -5  -6   3      661.84      637.85      6.49 o
  -4  -6   3      880.44      906.67      8.09 o
  -3  -6   3       27.83       25.80      1.64 o
  -2  -6   3        3.33       19.46      1.48 o
  -1  -6   3     2331.87     2170.91     15.27 o
   0  -6   3     1631.59     1636.28     11.70 o
   1  -6   3     1020.62     1015.84      7.67 o
   2  -6   3     2125.18     2127.66     14.75 o
   3  -6   3     2845.01     2884.52     20.30 o
   4  -6   3        2.24        1.48      0.66 o
   5  -6   3     1020.36      980.67      7.76 o
   6  -6   3      546.53      574.54      5.40 o
   7  -6   3        3.02       -0.89      0.89 o
   8  -6   3      329.87      335.68      4.72 o
   9  -6   3      115.19      122.94      4.09 o
  10  -6   3       55.99       50.70      4.90 o
  -9  -5   3        0.55       -1.40      3.39 o
  -8  -5   3      195.42      192.86      5.39 o
  -7  -5   3      633.16      641.42      6.03 o
  -6  -5   3      137.55      132.68      3.09 o
  -5  -5   3       70.21       58.56      1.98 o
  -4  -5   3      835.00      837.89      7.63 o
  -3  -5   3     1279.08     1242.71      9.89 o
  -2  -5   3       53.01       47.81      1.91 o
  -1  -5   3      788.46      621.16      5.10 o
   0  -5   3     1422.49     1365.61      9.76 o
   1  -5   3       61.22       53.75      1.71 o
   2  -5   3      590.58      610.55      4.86 o
   3  -5   3     3991.88     4001.60     29.68 o
   4  -5   3       90.40       82.76      1.32 o
   5  -5   3     1309.33     1415.89     10.92 o
   6  -5   3     1713.81     1786.85     13.29 o
   7  -5   3      537.68      549.16      5.66 o
   8  -5   3      309.81      320.01      4.10 o
   9  -5   3      242.07      242.15      4.67 o
  10  -5   3      106.18      103.71     13.10 o
  -9  -4   3      177.39      169.47      6.17 o
  -8  -4   3       23.71       18.56      1.92 o
  -7  -4   3      872.56      912.79      8.13 o
  -6  -4   3     1296.47     1309.20      9.71 o
  -5  -4   3        5.24        1.47      0.85 o
  -4  -4   3     1750.86     1853.95     12.94 o
  -3  -4   3     2724.07     2797.20     20.48 o
  -2  -4   3     2319.04     2465.14     17.50 o
  -1  -4   3      452.81      535.64      4.34 o
   0  -4   3     1557.26     1599.48     11.51 o
   1  -4   3      508.17      514.44      4.23 o
   2  -4   3     1543.50     1503.53     11.87 o
   3  -4   3     7030.25     6436.13     50.91 o
   4  -4   3     3567.80     3617.54     25.32 o
   5  -4   3        4.76        5.23      0.97 o
   6  -4   3      809.71      800.58      6.96 o
   7  -4   3      585.25      609.40      5.91 o
   8  -4   3       18.28       16.27      1.22 o
   9  -4   3      217.64      214.93      4.49 o
  10  -4   3      173.52      175.27      6.20 o
 -10  -3   3       89.66       87.52      8.68 o
  -9  -3   3      454.71      471.17      7.45 o
  -8  -3   3       54.91       37.40      1.90 o
  -7  -3   3      183.61      199.31      3.41 o
  -6  -3   3      964.09      980.56      8.08 o
  -5  -3   3      653.22      671.82      5.65 o
  -4  -3   3     1864.09     1895.18     12.93 o
  -3  -3   3     9280.53     8956.36     65.81 o
  -2  -3   3      105.45      129.93      1.81 o
  -1  -3   3        4.26        0.40      0.40 o
   0  -3   3    11344.25    10315.88    141.38 o
   1  -3   3      196.92      253.01      2.61 o
   2  -3   3     1186.54     1260.71      9.11 o
   3  -3   3     5372.06     5195.72     41.77 o
   4  -3   3     4446.91     4245.83     30.84 o
   5  -3   3      760.35      725.27      6.27 o
   6  -3   3      382.96      403.93      4.25 o
   7  -3   3     1012.79     1016.02      8.93 o
   8  -3   3      107.78      103.08      2.84 o
   9  -3   3       60.76       46.40      2.08 o
  10  -3   3      176.46      159.43      6.76 o
 -10  -2   3        9.63       13.17      3.80 o
  -9  -2   3      383.92      388.23      6.04 o
  -8  -2   3       16.91       14.32      1.44 o
  -7  -2   3     1009.56     1053.22      9.61 o
  -6  -2   3      728.06      775.19      6.57 o
  -5  -2   3     1310.58     1344.01     11.02 o
  -4  -2   3      460.06      531.36      4.16 o
  -3  -2   3     3067.28     3103.98     20.72 o
  -2  -2   3     3800.47     3541.40     28.98 o
  -1  -2   3     2160.08     2207.82     15.29 o
   0  -2   3    10857.01     9883.73    327.31 o
   1  -2   3    68236.51    47668.39   1182.20 o
   2  -2   3     1211.02     1123.53      8.92 o
   3  -2   3     2028.92     2063.49     15.13 o
   4  -2   3     2878.81     2932.83     20.46 o
   5  -2   3     1064.61     1119.77      9.07 o
   6  -2   3      101.79       82.21      2.22 o
   7  -2   3     1212.32     1258.16     10.06 o
   8  -2   3      110.62      107.89      2.70 o
   9  -2   3       12.37        8.68      1.89 o
  10  -2   3       24.36       22.20      3.19 o
 -10  -1   3       17.47       15.93      2.45 o
  -9  -1   3      245.11      252.14      3.98 o
  -8  -1   3      144.39      160.19      2.85 o
  -7  -1   3       11.53        8.37      0.97 o
  -6  -1   3     1098.86     1207.53      9.12 o
  -5  -1   3     1743.83     1724.13     12.24 o
  -4  -1   3      117.67      115.65      2.27 o
  -3  -1   3     4109.66     3873.07     25.87 o
  -2  -1   3     1231.85     1111.18      8.00 o
  -1  -1   3      869.19      874.32      6.56 o
   0  -1   3     5059.13     4584.23     60.37 o
   1  -1   3     1936.16     1958.27     14.14 o
   2  -1   3      995.38      979.32      7.54 o
   3  -1   3       61.88       71.67      1.33 o
   4  -1   3     1090.28     1127.49      7.98 o
   5  -1   3     3104.75     3204.72     20.43 o
   6  -1   3       76.96       79.87      2.01 o
   7  -1   3      852.59      845.01      8.50 o
   8  -1   3      350.61      340.94      5.56 o
   9  -1   3       38.38       27.44      2.17 o
  10  -1   3       88.98       76.44      9.70 o
 -10   0   3        0.88       -1.97      1.97 o
  -9   0   3       81.42       77.86      2.80 o
  -8   0   3      310.54      306.18      4.14 o
  -7   0   3       45.53       31.31      1.42 o
  -6   0   3      259.32      265.60      2.93 o
  -5   0   3     1756.62     1812.13     12.22 o
  -4   0   3      231.24      212.10      2.82 o
  -3   0   3     2598.52     2697.36     17.35 o
  -2   0   3      675.66      728.89      5.05 o
  -1   0   3      885.97      857.75      7.24 o
   0   0   3     1094.56     1073.39      7.80 o
   1   0   3     6952.00     6378.92     83.09 o
   2   0   3       82.76       51.59      1.18 o
   3   0   3      153.65      170.82      2.20 o
   4   0   3     2988.47     2982.79     21.75 o
   5   0   3     3286.59     3379.49     23.07 o
   6   0   3      236.28      244.00      3.29 o
   7   0   3      129.77      135.22      3.37 o
   8   0   3      610.50      641.59      7.45 o
   9   0   3      102.83       97.37      5.14 o
  10   0   3       14.53       -0.52      5.53 o
 -11   1   3       61.10       47.09      7.66 o
 -10   1   3       40.13       20.59      3.78 o
  -9   1   3        5.39        1.28      2.14 o
  -8   1   3      508.66      533.77      6.99 o
  -7   1   3      198.50      184.24      3.14 o
  -6   1   3        7.23        5.83      0.90 o
  -5   1   3     2014.54     2055.69     15.13 o
  -4   1   3     6147.71     6032.54     39.24 o
  -3   1   3       17.46       21.06      0.78 o
  -2   1   3     1437.38     1303.34      8.60 o
  -1   1   3       36.10       33.95      0.94 o
   0   1   3      869.98      878.75      6.59 o
   1   1   3      206.17      191.64      1.91 o
   2   1   3     1140.91     1018.05      8.10 o
   3   1   3      167.31      118.73      1.83 o
   4   1   3       45.57       36.29      1.48 o
   5   1   3      631.13      647.31      5.98 o
   6   1   3      755.19      768.60      7.02 o
   7   1   3       27.83       25.42      1.60 o
   8   1   3      365.62      355.33      7.72 o
   9   1   3      196.11      215.74      7.99 o
 -11   2   3      110.60      122.26     23.36 o
 -10   2   3      187.84      166.84      7.13 o
  -9   2   3       46.89       27.23      2.29 o
  -8   2   3      698.38      736.77      8.60 o
  -7   2   3     1608.72     1652.81     19.82 o
  -6   2   3        6.07        5.66      0.81 o
  -5   2   3      726.14      652.32      6.10 o
  -4   2   3     6229.47     6045.67     43.01 o
  -3   2   3     2309.87     2292.68     17.36 o
  -2   2   3      758.26      711.53      4.95 o
  -1   2   3     3909.69     3512.98     24.88 o
   0   2   3     2205.69     2025.85     14.31 o
   1   2   3       92.06      106.00      1.53 o
   2   2   3     3996.95     3757.58     25.22 o
   3   2   3     1225.33     1146.02      8.74 o
   4   2   3      272.06      320.48      3.66 o
   5   2   3      641.01      674.41      6.17 o
   6   2   3      560.24      575.47      6.98 o
   7   2   3      602.64      562.81      6.16 o
   8   2   3      133.21      125.73      5.08 o
   9   2   3      204.97      208.00     12.38 o
 -11   3   3       17.03       14.59      6.78 o
 -10   3   3      106.72      100.78      6.13 o
  -9   3   3      345.85      333.51      5.65 o
  -8   3   3      106.14      110.96      6.25 o
  -7   3   3     1125.35     1203.47     14.17 o
  -6   3   3      338.29      340.61      5.66 o
  -5   3   3      507.63      513.83      5.46 o
  -4   3   3     4271.85     4175.92     27.24 o
  -3   3   3    13666.08    12723.51    142.16 o
  -2   3   3     1907.09     1981.13     13.55 o
  -1   3   3     6461.30     6002.01     39.21 o
   0   3   3     5768.98     5550.91     45.71 o
   1   3   3     3089.64     3288.84     22.26 o
   2   3   3     3393.61     3471.28     22.77 o
   3   3   3     1600.80     1589.41     11.77 o
   4   3   3      425.66      418.59      4.47 o
   5   3   3      314.77      328.68      4.36 o
   6   3   3     1019.90     1045.13      9.83 o
   7   3   3      653.94      652.09      7.64 o
   8   3   3        7.97        3.61      2.96 o
   9   3   3      203.63      209.79     10.86 o
 -11   4   3       65.80       52.27      7.21 o
 -10   4   3      169.54      175.62      6.25 o
  -9   4   3      111.55      122.10      5.66 o
  -8   4   3      167.86      189.14      5.38 o
  -7   4   3      242.34      262.37      7.52 o
  -6   4   3      440.69      440.97      6.28 o
  -5   4   3       43.72       59.44      1.56 o
  -4   4   3     2569.82     2747.04     18.44 o
  -3   4   3     4208.39     4195.49     28.63 o
  -2   4   3      292.51      283.01      2.81 o
  -1   4   3     5152.57     5116.20     33.81 o
   0   4   3    11974.59    11351.54     94.43 o
   1   4   3      579.36      571.94      5.22 o
   2   4   3        0.96       -0.05      1.13 o
   3   4   3     1239.69     1256.00     10.09 o
   4   4   3     2056.83     2099.49     15.91 o
   5   4   3       18.87        6.11      1.64 o
   6   4   3      899.87      914.86      9.22 o
   7   4   3      297.05      284.30      5.85 o
   8   4   3       65.81       52.15      4.62 o
 -11   5   3        3.24        1.38      5.96 o
 -10   5   3      124.08      118.27     10.37 o
  -9   5   3       23.86       19.47      2.83 o
  -8   5   3       75.82       66.70      3.86 o
  -7   5   3      270.64      282.87      4.16 o
  -6   5   3     1205.94     1240.59     11.10 o
  -5   5   3      100.81      110.48      1.78 o
  -4   5   3      532.93      517.20      4.65 o
  -3   5   3     1662.39     1626.47     11.11 o
  -2   5   3     2595.47     2688.70     18.94 o
  -1   5   3       67.84       49.83      1.45 o
   0   5   3     3497.06     3518.84     23.15 o
   1   5   3     3319.81     3523.27     24.14 o
   2   5   3       12.70        9.98      1.08 o
   3   5   3      909.18      932.55      8.47 o
   4   5   3     2040.69     2166.87     16.14 o
   5   5   3      282.27      258.61      4.43 o
   6   5   3      273.46      278.38      5.30 o
   7   5   3      253.67      257.67      7.04 o
   8   5   3       51.91       49.18      4.99 o
 -11   6   3        1.61        1.43      7.63 o
 -10   6   3       92.92       77.44      8.81 o
  -9   6   3      390.98      401.08      8.45 o
  -8   6   3      145.35      140.95      3.39 o
  -7   6   3      332.41      350.27      5.01 o
  -6   6   3     1073.36     1087.26      8.58 o
  -5   6   3       46.44       44.56      1.35 o
  -4   6   3       72.35       69.21      1.66 o
  -3   6   3     1457.42     1527.64     11.19 o
  -2   6   3     3051.58     2962.58     24.20 o
  -1   6   3      108.97       99.58      1.74 o
   0   6   3      516.80      573.34      5.32 o
   1   6   3      499.66      500.45      4.99 o
   2   6   3       43.86       27.08      1.52 o
   3   6   3      380.39      379.24      5.22 o
   4   6   3      554.29      561.76      6.37 o
   5   6   3      512.49      509.84      6.45 o
   6   6   3       58.90       47.29      3.04 o
   7   6   3      310.36      285.64      9.00 o
 -11   7   3       20.76       22.08      6.23 o
 -10   7   3       22.32       22.41      5.61 o
  -9   7   3      236.01      231.48      9.20 o
  -8   7   3      950.72      988.11     12.84 o
  -7   7   3      246.28      231.47      3.12 o
  -6   7   3     1089.62     1078.74      8.03 o
  -5   7   3     1163.34     1213.63      8.91 o
  -4   7   3      471.13      491.97      4.18 o
  -3   7   3      392.49      370.56      3.69 o
  -2   7   3      937.47      964.71      7.86 o
  -1   7   3      618.22      620.74      6.00 o
   0   7   3      367.58      378.07      4.38 o
   1   7   3      901.85      999.80      8.83 o
   2   7   3      154.50      162.10      3.02 o
   3   7   3      118.15      124.99      3.54 o
   4   7   3      890.75      930.04      9.48 o
   5   7   3      182.08      185.15      5.19 o
   6   7   3        3.77        3.92      2.72 o
   7   7   3       97.86       94.70      8.76 o
 -10   8   3        6.05        5.72      4.39 o
  -9   8   3      149.16      134.42      6.43 o
  -8   8   3       72.88       66.38      3.63 o
  -7   8   3       52.45       50.99      1.90 o
  -6   8   3        1.77       -0.95      0.95 o
  -5   8   3      824.16      874.87      7.02 o
  -4   8   3      679.32      701.74      5.71 o
  -3   8   3       15.70       10.42      0.95 o
  -2   8   3     3486.38     3489.48     24.17 o
  -1   8   3     1764.33     1842.43     13.83 o
   0   8   3      202.66      210.03      3.35 o
   1   8   3     3508.80     3545.34     25.20 o
   2   8   3      777.63      808.56      8.53 o
   3   8   3       67.24       47.33      2.20 o
   4   8   3      203.41      206.87      4.67 o
   5   8   3      426.33      415.17      8.31 o
   6   8   3      225.66      225.11      8.70 o
 -10   9   3       32.41       16.22      5.36 o
  -9   9   3      217.96      211.55      6.92 o
  -8   9   3      646.24      684.47      8.78 o
  -7   9   3      126.26      126.03      2.93 o
  -6   9   3        0.90       -1.02      1.02 o
  -5   9   3      316.86      320.63      4.17 o
  -4   9   3     1913.29     2013.34     14.93 o
  -3   9   3      281.07      272.96      3.57 o
  -2   9   3     1263.02     1296.25     10.41 o
  -1   9   3     1845.82     1931.15     17.91 o
   0   9   3     3404.23     3485.93     24.92 o
   1   9   3       74.75       38.42      2.73 o
   2   9   3     2700.70     2664.35     20.52 o
   3   9   3      198.83      190.22      4.60 o
   4   9   3        8.79        6.40      2.23 o
   5   9   3      328.56      329.83      7.78 o
   6   9   3      311.11      306.00     13.63 o
 -10  10   3       56.45       50.53     10.49 o
  -9  10   3       14.13        8.98      3.00 o
  -8  10   3      118.72      138.31      3.86 o
  -7  10   3      384.96      377.86      5.55 o
  -6  10   3       58.34       58.05      2.22 o
  -5  10   3      210.94      218.05      3.68 o
  -4  10   3      561.37      626.85      6.36 o
  -3  10   3      220.64      213.73      3.64 o
  -2  10   3      129.66      112.16      3.08 o
  -1  10   3      983.62      993.40      9.67 o
   0  10   3     1618.01     1587.39     13.46 o
   1  10   3        9.03        1.35      1.74 o
   2  10   3      598.84      629.95      8.08 o
   3  10   3      404.39      426.10      7.61 o
   4  10   3        3.01        0.58      2.85 o
   5  10   3      217.10      221.91      9.58 o
  -9  11   3       35.28       24.74      6.17 o
  -8  11   3      167.49      150.92      4.50 o
  -7  11   3      377.41      366.98      6.50 o
  -6  11   3      101.59      114.11      3.35 o
  -5  11   3      301.94      269.05      4.08 o
  -4  11   3      669.33      695.23      6.74 o
  -3  11   3      360.91      378.61      5.05 o
  -2  11   3       46.18       36.43      1.85 o
  -1  11   3      264.84      274.18      5.77 o
   0  11   3      412.04      436.40      7.03 o
   1  11   3       93.39       61.04      3.54 o
   2  11   3      319.40      313.11      7.01 o
   3  11   3      721.70      735.50     11.12 o
   4  11   3      182.36      171.62      7.33 o
  -9  12   3       69.49       67.11      5.09 o
  -8  12   3        9.20        5.89      2.51 o
  -7  12   3      324.19      316.39      6.92 o
  -6  12   3      338.61      346.41      6.50 o
  -5  12   3       91.83       81.41      3.37 o
  -4  12   3      146.46      143.85      3.93 o
  -3  12   3      727.77      746.68      8.47 o
  -2  12   3       51.44       40.06      2.50 o
  -1  12   3      394.32      383.16      5.97 o
   0  12   3      590.53      637.85      8.51 o
   1  12   3      131.08      126.51      4.80 o
   2  12   3       66.92       52.66      3.82 o
   3  12   3      393.93      393.52     10.73 o
  -8  13   3        5.58        4.74      3.84 o
  -7  13   3      249.32      232.97      8.23 o
  -6  13   3      383.14      407.30      9.84 o
  -5  13   3      127.26      126.45      4.74 o
  -4  13   3       38.07       29.27      2.43 o
  -3  13   3      395.83      386.97      6.94 o
  -2  13   3      189.63      194.37      5.21 o
  -1  13   3      102.37       79.97      8.82 o
   0  13   3      186.71      194.15      6.95 o
   1  13   3      651.44      621.19     10.66 o
   2  13   3        3.51        4.35      3.69 o
  -7  14   3        9.13        7.77      3.72 o
  -6  14   3      322.36      332.47     10.54 o
  -5  14   3      257.29      290.13      9.92 o
  -4  14   3        0.12        0.53      2.96 o
  -3  14   3      827.51      905.91     12.77 o
  -2  14   3      236.33      253.15      8.55 o
  -1  14   3        2.02        0.30      3.42 o
   0  14   3      104.48      105.35      7.53 o
  -5  15   3      391.21      422.69     12.18 o
  -4  15   3       21.06       17.72      4.39 o
  -3  15   3       75.96       49.45      4.34 o
  -2  15   3      431.71      476.78     16.54 o
   0 -16   4       80.67       62.09      4.76 o
   1 -16   4      144.76      112.54     11.90 o
   2 -16   4      213.03      218.74      8.17 o
   3 -16   4      100.61       72.25      4.84 o
   4 -16   4       52.34       36.26      4.58 o
   5 -16   4      343.00      355.88     11.96 o
   6 -16   4      150.45      132.87     13.63 o
  -2 -15   4       78.76       60.48      4.85 o
  -1 -15   4      470.68      482.12     10.45 o
   0 -15   4      267.23      273.28     10.92 o
   1 -15   4       95.44       79.52      6.26 o
   2 -15   4      900.24      899.27     11.12 o
   3 -15   4      265.06      279.50      6.73 o
   4 -15   4       62.79       49.09      3.23 o
   5 -15   4       74.29       65.62      4.77 o
   6 -15   4      117.99      113.25      8.77 o
   7 -15   4       82.42       28.33      6.23 o
  -3 -14   4      461.93      527.91     11.78 o
  -2 -14   4       63.44       47.04      4.79 o
  -1 -14   4      263.04      284.87      8.39 o
   0 -14   4      659.64      670.77      9.29 o
   1 -14   4       12.40       13.70      1.99 o
   2 -14   4      780.39      787.06      8.78 o
   3 -14   4      817.03      836.35      8.88 o
   4 -14   4       41.47       31.59      2.20 o
   5 -14   4      112.86       92.07      4.96 o
   6 -14   4     1081.59     1099.36     14.31 o
   7 -14   4       76.29       62.99      4.01 o
   8 -14   4       26.27       13.73      3.73 o
  -4 -13   4      422.33      443.59     10.29 o
  -3 -13   4      309.20      313.25      8.29 o
  -2 -13   4       15.68        9.22      2.84 o
  -1 -13   4      131.33      115.59      4.71 o
   0 -13   4      705.45      732.67      8.89 o
   1 -13   4      291.63      296.74      4.95 o
   2 -13   4        3.63        1.87      1.76 o
   3 -13   4      374.02      386.27      5.02 o
   4 -13   4      895.24      888.95      8.39 o
   5 -13   4       72.23       70.69      3.55 o
   6 -13   4      734.55      733.12      8.71 o
   7 -13   4      261.96      260.89      5.92 o
   8 -13   4        5.11       -0.55      2.82 o
   9 -13   4       28.61       20.32      4.54 o
  -5 -12   4       16.69       19.92      4.29 o
  -4 -12   4      312.85      293.08      7.73 o
  -3 -12   4      625.84      668.66      9.38 o
  -2 -12   4       30.92       29.75      2.33 o
  -1 -12   4        0.83       -1.80      1.80 o
   0 -12   4      181.31      196.37      4.69 o
   1 -12   4      219.82      238.69      4.09 o
   2 -12   4       27.34       11.84      1.61 o
   3 -12   4       92.16       98.18      3.15 o
   4 -12   4      178.39      184.18      3.69 o
   5 -12   4       18.61       12.58      1.42 o
   6 -12   4      400.73      431.10      5.85 o
   7 -12   4      298.85      311.82      5.27 o
   8 -12   4       69.35       63.55      3.54 o
   9 -12   4       63.81       43.69      4.40 o
  -6 -11   4      224.14      230.68      8.70 o
  -5 -11   4      195.79      178.97      6.87 o
  -4 -11   4        3.91       -1.45      2.39 o
  -3 -11   4      815.90      766.83      8.58 o
  -2 -11   4     1030.70     1062.37     10.04 o
  -1 -11   4       46.72       42.40      2.08 o
   0 -11   4      535.94      547.39      6.21 o
   1 -11   4      741.26      772.38      6.97 o
   2 -11   4      277.67      255.58      4.01 o
   3 -11   4      211.33      209.14      3.40 o
   4 -11   4        8.12        3.58      1.31 o
   5 -11   4       35.95       32.06      1.72 o
   6 -11   4        1.39       -1.33      1.33 o
   7 -11   4      352.51      361.77      4.95 o
   8 -11   4      252.01      253.15      4.95 o
   9 -11   4        9.61       11.21      3.30 o
  -7 -10   4       35.16       25.65      4.42 o
  -6 -10   4      387.61      385.81      8.18 o
  -5 -10   4      431.19      441.77      7.82 o
  -4 -10   4      380.08      368.35      5.60 o
  -3 -10   4      419.91      410.88      5.90 o
  -2 -10   4     1825.19     1844.03     15.70 o
  -1 -10   4      330.69      335.79      4.97 o
   0 -10   4      305.72      316.79      4.05 o
   1 -10   4     1341.04     1415.39     10.74 o
   2 -10   4      707.52      725.60      6.62 o
   3 -10   4       55.57       50.69      2.10 o
   4 -10   4      128.47      139.58      2.93 o
   5 -10   4       93.06      102.97      2.41 o
   6 -10   4        0.40       -0.51      1.09 o
   7 -10   4       94.22       99.93      2.92 o
   8 -10   4      242.45      256.03      4.83 o
   9 -10   4       26.58       16.61      2.62 o
  10 -10   4       33.22       16.69     11.44 o
  -7  -9   4        0.27        2.66      3.54 o
  -6  -9   4        5.46        5.24      2.60 o
  -5  -9   4      138.42      138.96      4.40 o
  -4  -9   4      516.85      537.49      6.55 o
  -3  -9   4       20.42       19.49      1.77 o
  -2  -9   4     2960.99     3005.88     22.35 o
  -1  -9   4      735.13      777.68      6.97 o
   0  -9   4       17.31       13.16      1.14 o
   1  -9   4     1746.08     1749.75     12.88 o
   2  -9   4     4884.07     4951.26     34.69 o
   3  -9   4      409.35      421.65      4.28 o
   4  -9   4      380.40      398.32      3.98 o
   5  -9   4     1496.41     1547.80     11.47 o
   6  -9   4      450.22      471.67      5.01 o
   7  -9   4      184.17      174.83      3.41 o
   8  -9   4      201.89      213.23      4.16 o
   9  -9   4      108.80      115.91      4.65 o
  10  -9   4        2.34      -10.01     10.01 o
  -8  -8   4       35.95       21.71      3.84 o
  -7  -8   4      195.38      196.55      6.41 o
  -6  -8   4        0.20       -0.78      2.10 o
  -5  -8   4      749.50      778.09      7.52 o
  -4  -8   4     1519.61     1544.20     13.49 o
  -3  -8   4      585.30      589.39      6.27 o
  -2  -8   4     1613.31     1657.24     13.11 o
  -1  -8   4     3520.72     3716.83     25.83 o
   0  -8   4       54.58       36.26      2.34 o
   1  -8   4     1243.86     1252.23      9.63 o
   2  -8   4     6059.59     5968.43     44.45 o
   3  -8   4     1702.68     1690.04     12.81 o
   4  -8   4       19.48       11.69      0.86 o
   5  -8   4     1671.72     1825.53     13.23 o
   6  -8   4      411.27      394.73      4.33 o
   7  -8   4        4.65        8.86      2.35 o
   8  -8   4       95.16       89.07      2.91 o
   9  -8   4      324.17      316.69      8.84 o
  10  -8   4      121.36       98.94     18.35 o
  -8  -7   4      324.02      348.27     12.32 o
  -7  -7   4      410.50      401.90      6.66 o
  -6  -7   4       48.47       33.27      2.44 o
  -5  -7   4      717.20      722.58      7.58 o
  -4  -7   4      260.19      291.88      4.12 o
  -3  -7   4      926.79      942.60      8.33 o
  -2  -7   4      214.52      208.77      3.10 o
  -1  -7   4     5614.42     5746.93     63.92 o
   0  -7   4     5658.90     5858.90     38.86 o
   1  -7   4      108.31      115.16      2.14 o
   2  -7   4     2110.94     2208.49     15.51 o
   3  -7   4      897.71      866.39      6.43 o
   4  -7   4        1.48       -0.78      0.78 o
   5  -7   4      902.37      955.82      7.52 o
   6  -7   4     1094.36     1151.05      9.76 o
   7  -7   4       13.90       11.54      1.32 o
   8  -7   4        5.66        5.53      1.78 o
   9  -7   4      373.75      386.05      7.38 o
  10  -7   4       78.43       68.06      4.45 o
  -9  -6   4       10.68        7.98      3.47 o
  -8  -6   4       81.09       76.49      4.70 o
  -7  -6   4      610.93      677.35      7.71 o
  -6  -6   4      548.15      536.66      5.93 o
  -5  -6   4       28.56       13.79      1.39 o
  -4  -6   4      663.14      668.76      6.23 o
  -3  -6   4      757.55      784.53      7.01 o
  -2  -6   4      343.28      397.48      4.25 o
  -1  -6   4     1405.16     1397.94     10.32 o
   0  -6   4      939.38      918.31      7.14 o
   1  -6   4       30.51       27.15      1.06 o
   2  -6   4     1880.47     1959.99     14.89 o
   3  -6   4      149.93      120.22      2.05 o
   4  -6   4        0.80        0.78      0.67 o
   5  -6   4      634.31      620.04      6.31 o
   6  -6   4     1324.05     1336.02     11.98 o
   7  -6   4       73.97       71.10      2.46 o
   8  -6   4       98.30       85.97      3.29 o
   9  -6   4      177.91      174.19      4.81 o
  10  -6   4      240.07      231.72      8.38 o
  -9  -5   4       23.53       14.83      5.38 o
  -8  -5   4       26.10       19.60      2.60 o
  -7  -5   4      596.38      586.08      6.57 o
  -6  -5   4     1093.54     1160.70     10.06 o
  -5  -5   4       20.16        8.36      1.06 o
  -4  -5   4     1293.61     1275.37     10.62 o
  -3  -5   4     1955.64     1959.12     15.11 o
  -2  -5   4     1997.35     2111.17     14.89 o
  -1  -5   4     1499.99     1515.68     10.88 o
   0  -5   4     4599.94     4480.12     30.80 o
   1  -5   4      196.88      195.36      2.26 o
   2  -5   4     1605.25     1698.24     12.83 o
   3  -5   4      960.21      922.14      7.53 o
   4  -5   4     2761.29     2762.72     35.08 o
   5  -5   4        1.38        0.78      0.96 o
   6  -5   4      657.79      720.14      7.10 o
   7  -5   4      326.33      345.27      4.31 o
   8  -5   4       21.79       16.67      1.42 o
   9  -5   4       87.97       97.82      3.40 o
  10  -5   4      132.51      131.01      6.29 o
  -9  -4   4       55.86       43.28      3.42 o
  -8  -4   4       97.49       93.99      3.72 o
  -7  -4   4        4.48        8.38      1.54 o
  -6  -4   4     1285.80     1297.93     10.87 o
  -5  -4   4     1274.80     1284.08      9.99 o
  -4  -4   4      148.20      155.33      2.38 o
  -3  -4   4     1410.85     1338.49     10.52 o
  -2  -4   4     2332.86     2457.86     17.47 o
  -1  -4   4      365.75      371.15      3.49 o
   0  -4   4     6322.41     5842.99     46.34 o
   1  -4   4    10756.77     9721.42    114.44 o
   2  -4   4      591.30      621.46      5.32 o
   3  -4   4      915.81      938.24      7.21 o
   4  -4   4      526.95      468.32      4.23 o
   5  -4   4      276.36      277.14      3.56 o
   6  -4   4      500.67      500.62      5.06 o
   7  -4   4      306.05      306.89      4.17 o
   8  -4   4        0.49        1.15      1.23 o
   9  -4   4        3.80        1.43      1.55 o
  10  -4   4      104.64      101.88      6.59 o
 -10  -3   4       29.64       28.06      3.53 o
  -9  -3   4      345.39      355.32      7.18 o
  -8  -3   4        8.20       -0.77      1.49 o
  -7  -3   4      708.87      701.50      6.76 o
  -6  -3   4      788.91      827.17      7.52 o
  -5  -3   4      858.74      922.43      6.85 o
  -4  -3   4      125.52      138.11      2.19 o
  -3  -3   4     9439.84     9150.50     61.47 o
  -2  -3   4      182.01      146.83      1.92 o
  -1  -3   4      122.55      133.01      1.75 o
   0  -3   4       68.82       43.80      1.17 o
   1  -3   4    34301.89    28812.27    508.45 o
   2  -3   4     4956.26     4800.72     34.39 o
   3  -3   4     4370.53     4433.53     31.55 o
   4  -3   4     1488.34     1532.75     11.82 o
   5  -3   4     1325.96     1270.07     10.14 o
   6  -3   4      158.91      151.04      2.68 o
   7  -3   4      927.57      936.76      9.29 o
   8  -3   4       24.57       21.44      1.55 o
   9  -3   4       20.00       15.29      2.12 o
  10  -3   4       16.71       20.34      3.63 o
 -10  -2   4        0.22       -2.34      2.34 o
  -9  -2   4      522.37      545.98      7.08 o
  -8  -2   4      216.18      206.15      3.50 o
  -7  -2   4        0.01       -1.21      1.21 o
  -6  -2   4      334.19      370.99      4.18 o
  -5  -2   4     1320.89     1352.16     10.34 o
  -4  -2   4      251.15      298.20      2.94 o
  -3  -2   4     1314.46     1267.62      9.42 o
  -2  -2   4     3884.79     3625.87     25.62 o
  -1  -2   4     7866.30     7088.67     54.95 o
   0  -2   4     1010.62     1147.01      9.50 o
   1  -2   4    13665.79    12096.71    216.63 o
   2  -2   4     1982.35     1907.74     14.72 o
   3  -2   4       38.20       34.09      1.57 o
   4  -2   4     2731.58     2765.66     21.29 o
   5  -2   4     3035.79     3103.29     21.19 o
   6  -2   4      267.79      278.14      3.61 o
   7  -2   4      194.18      191.16      3.36 o
   8  -2   4      137.63      136.59      6.69 o
   9  -2   4       12.08       14.34      2.53 o
  10  -2   4      114.90      125.64      7.18 o
 -10  -1   4       60.59       46.42      3.45 o
  -9  -1   4      188.76      189.84      5.38 o
  -8  -1   4      211.32      229.43      3.41 o
  -7  -1   4       14.04        8.84      1.03 o
  -6  -1   4      168.15      154.43      2.41 o
  -5  -1   4     2503.54     2606.15     18.53 o
  -4  -1   4      901.49      885.53      6.45 o
  -3  -1   4     2084.33     2150.34     14.08 o
  -2  -1   4     1401.71     1323.94      9.81 o
  -1  -1   4     1858.85     1883.89     13.70 o
   0  -1   4     1379.32     1424.69     11.57 o
   1  -1   4     2541.58     2323.11     17.56 o
   2  -1   4     3507.55     3372.30     24.20 o
   3  -1   4     1035.41     1066.04      8.94 o
   4  -1   4      719.34      711.75      5.86 o
   5  -1   4     2334.99     2391.24     16.14 o
   6  -1   4      837.19      847.65      7.52 o
   7  -1   4      250.71      230.36      3.75 o
   8  -1   4      536.77      542.39      9.19 o
   9  -1   4      140.95      125.45      5.82 o
  10  -1   4        0.07        4.39      3.81 o
 -10   0   4       94.08       74.41      8.12 o
  -9   0   4       35.74       30.21      2.32 o
  -8   0   4      660.53      663.68      6.65 o
  -7   0   4      840.76      819.97      6.65 o
  -6   0   4       76.03       52.80      1.56 o
  -5   0   4     1688.29     1746.57     12.22 o
  -4   0   4     6171.61     6163.95     43.89 o
  -3   0   4     3741.88     3825.42     24.34 o
  -2   0   4      541.49      531.83      4.11 o
  -1   0   4     2352.55     2226.60     16.12 o
   0   0   4     1161.29     1196.61      9.09 o
   1   0   4      243.40      237.61      2.63 o
   2   0   4     3753.36     3578.51     24.69 o
   3   0   4     2309.16     2408.96     17.84 o
   4   0   4       15.49       14.07      0.90 o
   5   0   4      775.04      797.62      7.01 o
   6   0   4     1004.51     1035.97      8.28 o
   7   0   4        6.03        1.54      1.31 o
   8   0   4      244.51      248.18      5.20 o
   9   0   4      147.18      158.03      6.87 o
 -11   1   4      104.30       90.49     10.10 o
 -10   1   4       80.96       66.81      5.46 o
  -9   1   4        0.47       -2.16      2.16 o
  -8   1   4      652.05      657.07      8.06 o
  -7   1   4      649.23      655.00      5.90 o
  -6   1   4      609.27      601.81      5.60 o
  -5   1   4      344.00      340.73      2.96 o
  -4   1   4     3734.57     3619.67     23.19 o
  -3   1   4     3169.81     3254.32     20.79 o
  -2   1   4       94.79       66.34      1.16 o
  -1   1   4      376.24      352.20      3.31 o
   0   1   4      999.55      958.27      7.56 o
   1   1   4        4.84        2.04      0.49 o
   2   1   4      994.49      999.39      8.14 o
   3   1   4     3330.61     3439.55     23.37 o
   4   1   4        0.12        2.66      0.85 o
   5   1   4     1018.06     1011.73      8.32 o
   6   1   4     1236.21     1254.79     11.40 o
   7   1   4        2.94        1.53      1.54 o
   8   1   4       12.15        9.14      2.24 o
   9   1   4      218.17      235.03      9.09 o
 -11   2   4       19.36       -0.57     17.88 o
 -10   2   4      137.13      140.84      7.10 o
  -9   2   4      212.41      193.02      5.11 o
  -8   2   4       42.29       43.20      2.69 o
  -7   2   4     2444.39     2525.97     21.86 o
  -6   2   4      106.34      109.38      2.20 o
  -5   2   4     1526.54     1572.85     10.60 o
  -4   2   4     7401.96     7081.19     46.65 o
  -3   2   4      425.29      389.00      3.81 o
  -2   2   4       77.44       85.59      1.29 o
  -1   2   4     5036.65     4731.11     37.28 o
   0   2   4     2717.46     2592.65     18.30 o
   1   2   4      167.76      145.18      1.96 o
   2   2   4     2413.69     2352.72     17.02 o
   3   2   4     4853.46     4918.93     33.01 o
   4   2   4      950.67      992.33      8.09 o
   5   2   4       67.54       79.77      2.39 o
   6   2   4      270.44      266.04      4.05 o
   7   2   4      817.62      833.79      9.01 o
   8   2   4       20.34       11.11      3.03 o
   9   2   4      208.40      199.98      9.49 o
 -11   3   4        7.34       16.21     10.96 o
 -10   3   4       85.99       81.06      4.87 o
  -9   3   4       84.23       84.62      4.26 o
  -8   3   4      239.47      233.08      4.19 o
  -7   3   4      136.21      152.64      4.03 o
  -6   3   4      331.94      342.89      4.41 o
  -5   3   4       84.82       87.98      1.38 o
  -4   3   4     5865.98     5541.43     41.85 o
  -3   3   4    10573.45    10175.34     72.80 o
  -2   3   4      710.56      657.16      5.35 o
  -1   3   4     4812.98     4727.46     33.70 o
   0   3   4    16196.23    14948.75    176.81 o
   1   3   4     2305.75     2165.44     15.19 o
   2   3   4     1193.20     1311.77      9.89 o
   3   3   4     2421.67     2445.79     17.88 o
   4   3   4     1077.37     1142.35      9.62 o
   5   3   4      482.14      449.44      5.14 o
   6   3   4      814.86      837.79      9.17 o
   7   3   4      272.04      295.57      5.40 o
   8   3   4       10.78       10.46      3.55 o
 -11   4   4        1.87        2.86      9.53 o
 -10   4   4      130.60      132.90      8.08 o
  -9   4   4      230.85      227.35      4.58 o
  -8   4   4        2.89        3.81      1.44 o
  -7   4   4      228.71      241.15      4.49 o
  -6   4   4      748.96      779.09      7.58 o
  -5   4   4      369.33      380.90      3.32 o
  -4   4   4     4205.12     4334.10     28.70 o
  -3   4   4     3457.79     3368.73     22.71 o
  -2   4   4     2594.87     2690.84     18.98 o
  -1   4   4      259.78      304.04      3.15 o
   0   4   4     3312.89     3395.88     23.11 o
   1   4   4      976.33      886.71      7.17 o
   2   4   4        2.19        0.74      0.74 o
   3   4   4      209.13      220.39      3.27 o
   4   4   4     1688.34     1727.84     13.31 o
   5   4   4      335.00      305.42      5.25 o
   6   4   4      275.65      273.13      4.69 o
   7   4   4      262.78      259.15      6.05 o
   8   4   4       44.02       46.36      4.96 o
 -10   5   4       14.93       14.43      4.59 o
  -9   5   4      151.03      155.75      7.22 o
  -8   5   4      140.40      146.44      4.89 o
  -7   5   4        3.19       -1.14      1.14 o
  -6   5   4      163.58      163.41      2.66 o
  -5   5   4      875.84      861.33      6.43 o
  -4   5   4        9.66       11.66      0.79 o
  -3   5   4     1285.56     1376.32     10.50 o
  -2   5   4     1240.50     1256.17      9.88 o
  -1   5   4      395.92      386.28      3.66 o
   0   5   4     1076.10     1105.78      8.63 o
   1   5   4     2248.98     2418.94     17.19 o
   2   5   4       44.85       40.86      1.72 o
   3   5   4      164.82      168.22      2.83 o
   4   5   4     2365.19     2466.20     21.24 o
   5   5   4      598.73      585.69      6.76 o
   6   5   4       98.33      102.30      4.10 o
   7   5   4      201.86      209.01      7.23 o
   8   5   4      228.92      255.68     16.35 o
 -11   6   4       25.07        9.57      6.78 o
 -10   6   4        1.20       -1.39      4.20 o
  -9   6   4       99.90       89.57      4.67 o
  -8   6   4      513.33      532.20      9.84 o
  -7   6   4      131.36      136.58      3.44 o
  -6   6   4      854.26      892.10      6.97 o
  -5   6   4     2393.74     2331.53     16.20 o
  -4   6   4      172.93      187.40      2.36 o
  -3   6   4        7.58        8.09      0.98 o
  -2   6   4     1257.82     1263.54     10.18 o
  -1   6   4      313.47      321.10      3.44 o
   0   6   4      734.65      749.02      6.29 o
   1   6   4      495.06      525.31      5.21 o
   2   6   4      971.12      984.90      8.58 o
   3   6   4      376.58      366.16      4.78 o
   4   6   4      335.41      338.87      5.58 o
   5   6   4      636.77      618.20      7.40 o
   6   6   4       72.32       60.11      3.63 o
   7   6   4       15.24        8.36      4.31 o
 -11   7   4       62.56       55.78     11.44 o
 -10   7   4        8.44        5.31      5.02 o
  -9   7   4       48.74       46.34      3.65 o
  -8   7   4      159.39      169.18      4.41 o
  -7   7   4      477.71      480.83      5.14 o
  -6   7   4       17.50       10.63      0.87 o
  -5   7   4     1344.61     1362.01     10.39 o
  -4   7   4      785.75      839.86      6.70 o
  -3   7   4      183.45      189.13      2.54 o
  -2   7   4     1058.50     1099.42     11.29 o
  -1   7   4     3510.41     3559.06     25.44 o
   0   7   4        3.34        3.85      1.04 o
   1   7   4     2143.02     2160.82     15.88 o
   2   7   4      384.97      418.57      5.60 o
   3   7   4        0.71       -1.43      1.59 o
   4   7   4      181.74      191.93      4.65 o
   5   7   4      630.00      648.48      8.80 o
   6   7   4      135.97      127.95      6.22 o
   7   7   4        3.86       -0.83      4.12 o
 -10   8   4       19.03       14.40      6.49 o
  -9   8   4       50.03       38.13      2.70 o
  -8   8   4      727.34      738.87      9.06 o
  -7   8   4       27.26       39.47      1.71 o
  -6   8   4        0.33       -1.08      1.08 o
  -5   8   4      442.59      459.96      5.08 o
  -4   8   4     1831.13     1913.64     13.19 o
  -3   8   4      305.65      307.04      4.03 o
  -2   8   4     3335.45     3301.21     24.09 o
  -1   8   4     3416.23     3500.59     25.49 o
   0   8   4     2570.52     2598.97     19.85 o
   1   8   4      906.33      987.03      9.57 o
   2   8   4     1322.00     1361.98     11.40 o
   3   8   4      143.31      134.49      4.03 o
   4   8   4       10.82        5.11      3.12 o
   5   8   4      393.12      402.45      8.70 o
   6   8   4      561.67      578.43     13.21 o
 -10   9   4      126.60      145.88     20.50 o
  -9   9   4        0.12        1.34      3.01 o
  -8   9   4       49.63       52.53      2.92 o
  -7   9   4      124.35      131.68      3.41 o
  -6   9   4       18.50       17.02      1.30 o
  -5   9   4      528.34      520.43      5.81 o
  -4   9   4     2737.63     2899.85     21.61 o
  -3   9   4        1.07       -1.22      1.22 o
  -2   9   4       36.54       33.04      1.58 o
  -1   9   4     1209.67     1241.08     10.02 o
   0   9   4     1492.57     1470.72     12.50 o
   1   9   4       24.45       20.33      1.64 o
   2   9   4     1250.90     1246.55     12.40 o
   3   9   4      594.24      621.45      7.82 o
   4   9   4       77.50       64.11      3.44 o
   5   9   4      478.31      506.49     10.20 o
 -10  10   4      117.78      144.45     25.27 o
  -9  10   4        0.17        6.29      4.11 o
  -8  10   4       89.91       82.06      4.03 o
  -7  10   4      125.67      133.82      3.76 o
  -6  10   4      121.52      121.85      3.43 o
  -5  10   4      172.62      137.77      3.50 o
  -4  10   4      719.75      700.55      6.90 o
  -3  10   4      721.96      749.41      7.04 o
  -2  10   4       33.95       24.75      3.11 o
  -1  10   4      889.17      877.37      8.07 o
   0  10   4     2999.68     3075.85     22.75 o
   1  10   4      122.19      111.46      3.95 o
   2  10   4      243.01      253.18      6.24 o
   3  10   4      697.54      714.12     10.02 o
   4  10   4      159.61      159.45      7.49 o
  -9  11   4       84.04       78.57      8.26 o
  -8  11   4       15.35       12.44      2.04 o
  -7  11   4      195.06      193.87      5.10 o
  -6  11   4      422.40      446.39      8.08 o
  -5  11   4      140.87      123.66      5.05 o
  -4  11   4      187.50      175.84      3.96 o
  -3  11   4      182.40      184.57      3.74 o
  -2  11   4        1.20       -0.11      1.58 o
  -1  11   4       77.56       61.26      3.53 o
   0  11   4      647.64      684.95      8.21 o
   1  11   4      671.76      649.18      9.09 o
   2  11   4        0.45       -0.28      2.38 o
   3  11   4      140.58      122.81      8.83 o
   4  11   4       92.68       59.48      5.34 o
  -9  12   4      235.30      252.72     16.17 o
  -8  12   4       47.63       41.60      4.14 o
  -7  12   4      143.43      137.28      6.24 o
  -6  12   4      101.38      111.93      5.12 o
  -5  12   4       94.93       95.34      4.69 o
  -4  12   4        4.17       -0.03      2.07 o
  -3  12   4      283.97      291.17      6.46 o
  -2  12   4      154.05      157.46      4.62 o
  -1  12   4        1.36       -1.75      2.10 o
   0  12   4      496.14      499.21      8.29 o
   1  12   4      322.29      308.57      8.17 o
   2  12   4        1.83        3.72      3.52 o
   3  12   4      207.05      160.85     30.27 o
  -8  13   4      120.71       86.05      9.16 o
  -7  13   4        0.04       -2.73      3.71 o
  -6  13   4      199.64      212.71      8.63 o
  -5  13   4      172.50      177.21      7.39 o
  -4  13   4        6.25        6.11      2.72 o
  -3  13   4      344.15      366.34      8.09 o
  -2  13   4      505.42      546.30     11.98 o
  -1  13   4       10.98        5.10      2.71 o
   0  13   4      172.48      184.44     10.65 o
   1  13   4      250.79      230.01      8.10 o
  -7  14   4        2.01        6.67     10.49 o
  -6  14   4      137.79      148.48      8.91 o
  -5  14   4      211.04      239.47      9.81 o
  -4  14   4      180.35      181.58      9.29 o
  -3  14   4      235.46      239.67      8.24 o
  -2  14   4      489.43      514.71     12.59 o
  -1  14   4      264.22      270.42     12.15 o
   0  14   4        4.05       -2.52      4.29 o
   0 -16   5      241.99      246.21      9.44 o
   1 -16   5        7.06        4.18      3.42 o
   2 -16   5      177.44      170.15      8.38 o
   3 -16   5      253.51      262.16      8.96 o
   4 -16   5       17.82        8.41      7.02 o
   5 -16   5       68.08       65.09      6.01 o
   6 -16   5      204.94      168.76     25.27 o
  -2 -15   5       13.86        9.87      4.30 o
  -1 -15   5      314.79      335.30      9.38 o
   0 -15   5      344.94      356.94      8.58 o
   1 -15   5      102.50       76.39      5.40 o
   2 -15   5      446.07      431.05      7.23 o
   3 -15   5      265.64      245.93      5.72 o
   4 -15   5        0.30       -1.62      2.22 o
   5 -15   5      178.18      159.34      7.44 o
   6 -15   5      165.59      176.68     13.47 o
   7 -15   5      164.23      184.26     11.36 o
  -3 -14   5      270.06      277.17      9.39 o
  -2 -14   5        0.34       -1.31      3.10 o
  -1 -14   5      157.28      140.04      7.24 o
   0 -14   5      846.25      877.13     12.10 o
   1 -14   5      239.94      243.95      5.61 o
   2 -14   5        2.26       -0.46      2.15 o
   3 -14   5      969.73      972.91     10.07 o
   4 -14   5     1143.08     1122.96     11.46 o
   5 -14   5        7.91        7.32      1.95 o
   6 -14   5      387.99      405.81      9.42 o
   7 -14   5      105.17      109.84      9.58 o
   8 -14   5        8.39       -1.25      3.63 o
  -4 -13   5      254.28      271.63      8.68 o
  -3 -13   5      371.64      383.10      8.60 o
  -2 -13   5      326.14      336.86      7.62 o
  -1 -13   5       21.94       12.24      2.79 o
   0 -13   5      433.34      442.45      6.38 o
   1 -13   5      624.39      627.01      6.97 o
   2 -13   5       17.15       11.06      2.33 o
   3 -13   5      208.04      201.37      3.83 o
   4 -13   5     1032.70     1018.18      9.69 o
   5 -13   5       35.71       21.44      1.70 o
   6 -13   5        7.05        2.22      2.15 o
   7 -13   5      234.70      238.79      8.27 o
   8 -13   5       70.15       55.67      4.21 o
  -5 -12   5      170.71      179.16     10.28 o
  -4 -12   5        0.23       -2.97      2.97 o
  -3 -12   5      375.41      358.05      7.78 o
  -2 -12   5      847.63      872.03     11.05 o
  -1 -12   5        9.31        1.39      1.82 o
   0 -12   5      173.78      157.81      3.58 o
   1 -12   5      355.91      363.82      4.77 o
   2 -12   5      137.42      135.87      5.13 o
   3 -12   5       15.23        9.09      1.59 o
   4 -12   5     1051.84     1107.56      9.99 o
   5 -12   5      577.61      590.93      6.06 o
   6 -12   5        0.36       -1.77      1.77 o
   7 -12   5      276.19      296.14      6.59 o
   8 -12   5      427.16      424.77      9.63 o
   9 -12   5       15.78       10.89      3.71 o
  -6 -11   5       83.51       72.99      5.87 o
  -5 -11   5      130.41      106.64      6.96 o
  -4 -11   5       96.17       85.65      4.45 o
  -3 -11   5       50.94       33.44      2.25 o
  -2 -11   5      616.49      622.14      7.19 o
  -1 -11   5     1083.48     1036.74     10.10 o
   0 -11   5      268.67      273.47      4.74 o
   1 -11   5      465.37      473.08      5.11 o
   2 -11   5      133.61      120.44      4.41 o
   3 -11   5        9.65       -1.57      1.57 o
   4 -11   5     1037.71     1048.20      8.62 o
   5 -11   5      772.02      763.45      7.07 o
   6 -11   5       60.92       54.03      2.46 o
   7 -11   5        8.39        6.25      2.06 o
   8 -11   5      269.60      284.59      7.25 o
   9 -11   5      112.44       96.68     11.48 o
  -7 -10   5      254.12      277.31     21.20 o
  -6 -10   5      125.43      107.69      6.24 o
  -5 -10   5      668.24      677.79      9.44 o
  -4 -10   5      179.72      176.16      5.91 o
  -3 -10   5       74.40       42.43      2.59 o
  -2 -10   5     2141.57     2188.75     18.94 o
  -1 -10   5      878.42      927.61      9.02 o
   0 -10   5      164.05      153.64      3.04 o
   1 -10   5      970.40     1001.86      8.44 o
   2 -10   5      497.54      530.37      5.33 o
   3 -10   5      887.08      943.59      8.22 o
   4 -10   5      903.57      942.80      7.75 o
   5 -10   5     1317.05     1368.50     10.39 o
   6 -10   5      176.10      184.36      3.84 o
   7 -10   5       26.87       21.83      1.98 o
   8 -10   5      326.63      340.20      6.83 o
   9 -10   5      146.96      136.32      9.63 o
  -7  -9   5       77.86       71.28      5.70 o
  -6  -9   5        0.37        1.72      2.68 o
  -5  -9   5      447.24      464.53      9.97 o
  -4  -9   5      825.27      804.06      8.37 o
  -3  -9   5        3.00        1.86      1.74 o
  -2  -9   5     1335.48     1338.16     11.31 o
  -1  -9   5     2705.81     2815.69     20.84 o
   0  -9   5      686.65      706.96      6.63 o
   1  -9   5      613.31      645.11      5.96 o
   2  -9   5     2332.52     2410.54     18.77 o
   3  -9   5      418.62      423.36      4.52 o
   4  -9   5      115.25      105.06      2.39 o
   5  -9   5      832.99      849.14      7.23 o
   6  -9   5      746.39      760.43      7.75 o
   7  -9   5        5.82        2.19      1.54 o
   8  -9   5      202.82      204.61      5.72 o
   9  -9   5      251.03      239.05      5.58 o
  10  -9   5       20.80       21.81      4.02 o
  -8  -8   5       52.86       39.79      4.47 o
  -7  -8   5      361.30      392.32      7.68 o
  -6  -8   5       13.02        3.29      2.04 o
  -5  -8   5      500.37      517.81      6.11 o
  -4  -8   5     1480.98     1514.01     12.86 o
  -3  -8   5        3.82       -1.29      1.29 o
  -2  -8   5      238.47      224.64      3.49 o
  -1  -8   5     2827.49     2909.93     20.45 o
   0  -8   5     4184.04     4433.46     30.07 o
   1  -8   5      564.36      565.29      5.40 o
   2  -8   5     1832.96     1905.96     14.35 o
   3  -8   5      946.10     1013.66      8.52 o
   4  -8   5       68.96       55.99      2.00 o
   5  -8   5     1089.81     1135.57      8.91 o
   6  -8   5      612.55      622.77      7.44 o
   7  -8   5       56.60       49.43      2.33 o
   8  -8   5       33.49       29.32      1.97 o
   9  -8   5      329.53      323.79      6.25 o
  10  -8   5       81.35       68.56      6.99 o
  -8  -7   5       20.14       13.87      3.70 o
  -7  -7   5      121.60      114.65      4.69 o
  -6  -7   5       67.67       51.93      2.38 o
  -5  -7   5      131.36      114.07      3.09 o
  -4  -7   5      486.79      510.74      5.93 o
  -3  -7   5     1029.75     1064.86      9.17 o
  -2  -7   5      182.83      158.14      3.58 o
  -1  -7   5     1405.76     1483.70     11.51 o
   0  -7   5     1791.87     1788.26     12.99 o
   1  -7   5      188.80      173.25      2.44 o
   2  -7   5      392.16      364.48      3.88 o
   3  -7   5     1488.22     1580.23     12.00 o
   4  -7   5     1048.31     1102.60      9.22 o
   5  -7   5       44.45       40.77      1.55 o
   6  -7   5      727.88      775.38      8.08 o
   7  -7   5      196.46      211.54      5.40 o
   8  -7   5        0.15       -2.31      2.31 o
   9  -7   5      507.94      522.73      8.30 o
  10  -7   5       61.70       59.01      5.52 o
  -9  -6   5       15.08       14.43      3.95 o
  -8  -6   5       17.03        9.41      3.16 o
  -7  -6   5      156.51      165.56      4.43 o
  -6  -6   5      706.41      727.18      7.57 o
  -5  -6   5        0.11       -1.34      1.34 o
  -4  -6   5      708.10      687.84      6.59 o
  -3  -6   5      793.34      822.05      7.31 o
  -2  -6   5      609.26      591.47      5.51 o
  -1  -6   5     1681.29     1803.70     12.97 o
   0  -6   5     3879.28     3951.72     27.57 o
   1  -6   5      366.36      350.57      3.77 o
   2  -6   5      344.98      342.87      3.91 o
   3  -6   5     1596.93     1571.78     12.36 o
   4  -6   5     1773.73     1812.21     13.97 o
   5  -6   5        2.67        0.97      0.82 o
   6  -6   5      456.31      444.45      6.56 o
   7  -6   5      423.58      435.11      5.53 o
   8  -6   5      338.77      346.75      5.56 o
   9  -6   5        7.96        6.10      1.98 o
  10  -6   5      173.94      158.32      7.99 o
  -9  -5   5      134.86      132.62      6.84 o
  -8  -5   5      149.77      127.81      5.84 o
  -7  -5   5       20.15       14.87      1.83 o
  -6  -5   5     1222.09     1259.63     10.82 o
  -5  -5   5     2687.16     2719.29     18.74 o
  -4  -5   5       45.67       51.01      2.00 o
  -3  -5   5     1456.60     1419.07     11.52 o
  -2  -5   5     1952.99     2002.91     14.13 o
  -1  -5   5      645.25      688.78      5.84 o
   0  -5   5     3216.69     3179.98     22.24 o
   1  -5   5     3121.61     3156.39     23.01 o
   2  -5   5       71.47       71.40      1.64 o
   3  -5   5      194.94      221.54      2.71 o
   4  -5   5      683.26      737.30      7.19 o
   5  -5   5      220.60      212.72      2.79 o
   6  -5   5      285.16      296.35      4.50 o
   7  -5   5      281.01      302.54      4.23 o
   8  -5   5      434.53      434.29      5.99 o
   9  -5   5       36.12       30.41      2.31 o
  10  -5   5       70.73       71.14      6.70 o
  -9  -4   5      112.15      116.57      5.62 o
  -8  -4   5      173.36      186.56      5.32 o
  -7  -4   5        7.03        0.63      1.31 o
  -6  -4   5      136.08      120.83      2.57 o
  -5  -4   5      107.77      113.73      2.56 o
  -4  -4   5      347.16      363.24      3.79 o
  -3  -4   5      434.09      395.74      4.20 o
  -2  -4   5     2042.01     2023.27     14.67 o
  -1  -4   5      681.11      663.99      5.65 o
   0  -4   5     1992.36     2087.08     15.49 o
   1  -4   5     9630.51     9441.37     67.89 o
   2  -4   5     3587.84     3572.16     25.75 o
   3  -4   5     8961.83     8622.50     72.84 o
   4  -4   5     4014.81     3895.53     30.51 o
   5  -4   5      706.38      675.03      6.80 o
   6  -4   5      141.69      131.13      3.18 o
   7  -4   5      206.14      203.37      3.62 o
   8  -4   5      546.21      579.53      7.02 o
   9  -4   5       50.54       40.77      3.00 o
  10  -4   5       16.72       10.87      3.57 o
 -10  -3   5       21.54        8.52      3.38 o
  -9  -3   5      305.88      334.44      7.65 o
  -8  -3   5      335.52      308.88      5.29 o
  -7  -3   5       42.95       30.29      1.72 o
  -6  -3   5      883.62      931.99      8.27 o
  -5  -3   5     1604.21     1685.99     12.28 o
  -4  -3   5        1.26       -0.80      0.80 o
  -3  -3   5     1131.84     1081.73      7.99 o
  -2  -3   5     5222.78     5029.99     35.67 o
  -1  -3   5     2494.64     2503.11     18.28 o
   0  -3   5     1170.12     1094.18      8.60 o
   1  -3   5    15768.77    14473.45    191.41 o
   2  -3   5     3628.63     3721.83     35.02 o
   3  -3   5      472.45      473.37      4.37 o
   4  -3   5     1280.66     1329.85     11.93 o
   5  -3   5     1569.71     1623.62     12.75 o
   6  -3   5      181.14      161.69      3.37 o
   7  -3   5      753.15      766.85      7.71 o
   8  -3   5      484.51      502.80      6.83 o
   9  -3   5       32.77       28.46      2.84 o
  10  -3   5       25.26       22.28      3.52 o
 -10  -2   5        9.31       -2.42      2.49 o
  -9  -2   5      301.46      323.62      5.04 o
  -8  -2   5      106.42      117.95      3.03 o
  -7  -2   5        3.70       -1.15      1.15 o
  -6  -2   5      415.51      446.05      4.42 o
  -5  -2   5     2391.30     2533.30     18.97 o
  -4  -2   5      975.97      898.84      6.66 o
  -3  -2   5      168.03      180.98      2.14 o
  -2  -2   5     1532.37     1584.47     11.84 o
  -1  -2   5     1840.53     1785.83     13.28 o
   0  -2   5      219.35      201.48      2.47 o
   1  -2   5     3937.28     3855.76     28.68 o
   2  -2   5     7591.91     7109.44     62.35 o
   3  -2   5      442.38      446.98      4.61 o
   4  -2   5      178.81      184.18      2.91 o
   5  -2   5     2042.60     2132.63     16.33 o
   6  -2   5        7.31        7.66      1.47 o
   7  -2   5      525.68      511.17      5.87 o
   8  -2   5      717.51      744.95     10.51 o
   9  -2   5      230.41      241.22      8.06 o
  10  -2   5       15.29       10.25      4.28 o
 -10  -1   5       28.81       20.26      4.82 o
  -9  -1   5       83.71       73.61      3.11 o
  -8  -1   5      494.16      520.41      5.64 o
  -7  -1   5      504.53      504.40      5.67 o
  -6  -1   5       13.21        8.42      1.12 o
  -5  -1   5     1551.51     1634.23     12.58 o
  -4  -1   5     4017.93     4204.71     27.88 o
  -3  -1   5       76.60       83.26      1.52 o
  -2  -1   5     3144.60     3113.79     22.35 o
  -1  -1   5     1023.47      895.32      7.09 o
   0  -1   5      242.55      212.77      2.48 o
   1  -1   5       55.41       47.03      1.47 o
   2  -1   5     1327.48     1344.99     10.52 o
   3  -1   5      924.93      903.82      8.42 o
   4  -1   5      108.38      107.32      2.00 o
   5  -1   5     1080.51     1081.66      9.75 o
   6  -1   5      694.25      685.19      6.46 o
   7  -1   5        8.51        6.42      1.44 o
   8  -1   5      188.54      192.64      5.73 o
   9  -1   5      181.42      175.87      7.14 o
 -10   0   5      218.49      238.84     16.96 o
  -9   0   5       10.69        2.42      0.76 o
  -8   0   5      198.64      210.13      3.64 o
  -7   0   5     1267.95     1316.23     10.32 o
  -6   0   5      370.66      408.17      3.96 o
  -5   0   5      143.97      126.39      2.52 o
  -4   0   5      224.91      180.17      2.27 o
  -3   0   5     1681.24     1783.63     11.54 o
  -2   0   5      238.98      253.73      2.98 o
  -1   0   5     2842.30     2756.86     19.26 o
   0   0   5     1303.14     1230.79      9.54 o
   1   0   5       77.37       77.02      1.51 o
   2   0   5     2784.03     2812.02     20.03 o
   3   0   5     4258.10     4236.05     29.49 o
   4   0   5       56.85       56.98      1.87 o
   5   0   5      919.28      959.02      7.97 o
   6   0   5      160.04      170.73      3.34 o
   7   0   5      198.57      188.74      5.83 o
   8   0   5        1.82        1.21      2.42 o
   9   0   5      174.24      181.19      8.37 o
 -11   1   5       49.88       50.24      9.76 o
 -10   1   5       68.85       62.45      5.25 o
  -9   1   5      133.91      112.92      4.96 o
  -8   1   5        3.01        5.84      0.87 o
  -7   1   5      690.44      687.58      6.72 o
  -6   1   5     1121.18     1153.97      8.31 o
  -5   1   5      225.23      243.22      2.48 o
  -4   1   5        2.71        2.80      0.71 o
  -3   1   5     2176.11     2075.11     14.12 o
  -2   1   5      112.55      124.94      1.71 o
  -1   1   5     4050.51     3971.33     29.72 o
   0   1   5     1184.89     1193.08      9.06 o
   1   1   5     1229.30     1290.36      9.79 o
   2   1   5       81.53       75.29      1.91 o
   3   1   5     8851.75     8653.94     79.41 o
   4   1   5      898.26      938.96      8.02 o
   5   1   5       21.82       22.09      1.33 o
   6   1   5      481.35      474.14      5.21 o
   7   1   5      277.27      299.86      4.97 o
   8   1   5       37.48       26.96      3.71 o
   9   1   5      107.48       91.71      6.45 o
 -11   2   5        0.13       -3.45      7.39 o
 -10   2   5      111.02      119.51      7.28 o
  -9   2   5      147.01      159.40      5.72 o
  -8   2   5        8.99        1.12      1.64 o
  -7   2   5     1727.32     1839.60     15.65 o
  -6   2   5      330.76      339.50      3.51 o
  -5   2   5        0.28       -0.50      0.55 o
  -4   2   5       28.74       23.41      0.94 o
  -3   2   5     2690.80     2740.26     17.90 o
  -2   2   5     1249.40     1243.82      9.20 o
  -1   2   5     2908.71     3028.50     21.28 o
   0   2   5     2094.91     1915.07     14.01 o
   1   2   5     1353.42     1291.29      9.96 o
   2   2   5      395.46      432.50      4.41 o
   3   2   5     1833.46     1888.66     14.78 o
   4   2   5     1391.00     1414.30     11.88 o
   5   2   5      152.26      130.38      3.03 o
   6   2   5      201.81      170.26      4.07 o
   7   2   5      949.28      960.53     10.53 o
   8   2   5       10.60        8.37      3.46 o
 -11   3   5        1.99       -0.12      7.15 o
 -10   3   5      190.01      178.37      7.37 o
  -9   3   5      286.22      283.03      5.92 o
  -8   3   5       53.02       45.09      2.54 o
  -7   3   5        3.21        0.01      1.21 o
  -6   3   5     1784.35     1836.96     14.14 o
  -5   3   5      824.40      854.73      6.63 o
  -4   3   5      317.13      289.39      3.38 o
  -3   3   5     2275.94     2266.78     15.65 o
  -2   3   5     2023.12     2023.86     14.10 o
  -1   3   5      708.88      805.03      6.44 o
   0   3   5     2514.62     2510.07     18.10 o
   1   3   5      524.85      475.69      4.46 o
   2   3   5      197.67      191.26      2.75 o
   3   3   5      835.30      860.92      7.75 o
   4   3   5     2608.64     2638.97     19.77 o
   5   3   5      787.32      787.48      7.88 o
   6   3   5     1131.80     1133.01     10.27 o
   7   3   5      186.56      195.83      6.11 o
   8   3   5       47.64       49.34      4.65 o
 -11   4   5       52.72       26.84     11.92 o
 -10   4   5       11.03        8.92      4.31 o
  -9   4   5      133.89      146.84      5.21 o
  -8   4   5      240.77      242.20      5.41 o
  -7   4   5       89.55       85.19      2.84 o
  -6   4   5     2371.36     2431.56     18.07 o
  -5   4   5     1561.56     1660.86     11.18 o
  -4   4   5      348.55      368.37      3.85 o
  -3   4   5      597.10      539.70      5.15 o
  -2   4   5     1493.44     1472.93     11.63 o
  -1   4   5      184.84      172.33      2.38 o
   0   4   5     1105.08     1119.82      8.68 o
   1   4   5      787.17      754.09      6.45 o
   2   4   5      486.08      458.32      4.70 o
   3   4   5      275.80      259.42      4.00 o
   4   4   5     1244.17     1253.16     11.90 o
   5   4   5      336.80      313.16      4.93 o
   6   4   5        0.12       -0.81      2.13 o
   7   4   5      591.58      570.33      9.14 o
   8   4   5      196.37      202.80     10.64 o
 -11   5   5       83.54       74.68     12.63 o
 -10   5   5       10.19       11.28      5.12 o
  -9   5   5      102.45      102.99      3.94 o
  -8   5   5      401.08      401.68      8.51 o
  -7   5   5      502.66      509.70      5.28 o
  -6   5   5     1954.44     1978.53     13.61 o
  -5   5   5     4218.23     4251.41     29.60 o
  -4   5   5      223.43      241.94      2.92 o
  -3   5   5      162.07      163.93      2.66 o
  -2   5   5     3798.75     3875.71     27.58 o
  -1   5   5     3162.07     3370.44     23.97 o
   0   5   5        1.65        0.68      0.77 o
   1   5   5      769.69      776.10      6.81 o
   2   5   5     1403.60     1475.95     11.54 o
   3   5   5       70.54       76.12      2.74 o
   4   5   5      550.33      589.22      7.06 o
   5   5   5     1062.09     1063.76     10.94 o
   6   5   5       42.23       34.71      2.79 o
   7   5   5       81.32       63.63      4.60 o
 -11   6   5       65.35       53.87     13.35 o
 -10   6   5       60.30       46.36      7.05 o
  -9   6   5       90.46       93.52      4.32 o
  -8   6   5      252.72      258.31      5.28 o
  -7   6   5      776.63      795.92      7.74 o
  -6   6   5      199.44      171.59      2.76 o
  -5   6   5     1233.61     1286.30     10.50 o
  -4   6   5      878.87      850.43      6.97 o
  -3   6   5        6.71        6.50      0.83 o
  -2   6   5      654.28      717.57      6.89 o
  -1   6   5     3806.49     3949.41     26.23 o
   0   6   5       54.93       52.29      1.81 o
   1   6   5      617.74      628.10      6.26 o
   2   6   5      277.04      293.61      4.14 o
   3   6   5       38.19       30.28      1.65 o
   4   6   5       11.56        9.07      1.79 o
   5   6   5      530.64      535.72      7.72 o
   6   6   5      400.26      398.84      7.97 o
   7   6   5        4.34        6.43      3.87 o
 -10   7   5       73.83       66.55      6.93 o
  -9   7   5       11.64       10.69      2.34 o
  -8   7   5      226.09      225.03      4.80 o
  -7   7   5       98.63      107.29      3.90 o
  -6   7   5       35.16       19.83      1.32 o
  -5   7   5      382.97      410.65      4.79 o
  -4   7   5     1113.27     1127.75      9.14 o
  -3   7   5      197.53      198.62      3.17 o
  -2   7   5     1109.56     1088.96      9.29 o
  -1   7   5     2003.94     2033.44     16.38 o
   0   7   5       64.36       59.75      2.13 o
   1   7   5      476.24      485.85      6.20 o
   2   7   5     2230.48     2409.13     19.27 o
   3   7   5     1233.32     1236.69     11.20 o
   4   7   5        4.26        0.61      2.06 o
   5   7   5      245.09      250.60      9.16 o
   6   7   5      381.10      377.16     10.60 o
 -10   8   5       88.12       72.47      9.50 o
  -9   8   5        9.47        6.16      2.66 o
  -8   8   5      102.66       92.10      2.32 o
  -7   8   5       61.15       77.77      3.19 o
  -6   8   5      123.02      112.49      2.80 o
  -5   8   5      206.37      197.43      3.70 o
  -4   8   5     1846.42     1874.42     14.61 o
  -3   8   5     1149.54     1151.93     12.15 o
  -2   8   5      352.34      371.25      4.69 o
  -1   8   5      746.38      781.75      7.53 o
   0   8   5      332.66      332.60      5.17 o
   1   8   5       43.52       27.63      1.66 o
   2   8   5     1105.61     1104.96     10.67 o
   3   8   5      633.76      656.65      7.85 o
   4   8   5       34.33       26.53      3.43 o
   5   8   5       37.61       31.97      3.89 o
 -10   9   5       81.02       83.43     14.30 o
  -9   9   5        4.63        3.98      3.72 o
  -8   9   5       43.18       40.60      2.76 o
  -7   9   5      401.62      395.91      5.29 o
  -6   9   5      384.28      399.71      4.82 o
  -5   9   5       77.46       52.41      2.27 o
  -4   9   5     1375.69     1417.91     12.28 o
  -3   9   5       98.50      111.69      3.37 o
  -2   9   5       75.08       79.61      2.77 o
  -1   9   5      358.63      373.42      5.29 o
   0   9   5     1088.79     1086.01     10.18 o
   1   9   5      130.12      120.95      3.81 o
   2   9   5      208.45      198.01      4.58 o
   3   9   5      320.06      322.90      6.15 o
   4   9   5       86.02       69.14      4.21 o
   5   9   5      201.44      217.10      8.98 o
  -9  10   5      111.10      121.10     14.30 o
  -8  10   5        0.03       -0.06      1.89 o
  -7  10   5       92.11       93.67      3.75 o
  -6  10   5      600.72      635.85      7.85 o
  -5  10   5      234.70      213.34      4.76 o
  -4  10   5      167.83      148.55      3.54 o
  -3  10   5     1441.01     1462.69     12.21 o
  -2  10   5      975.71     1012.57      9.94 o
  -1  10   5        0.98       -2.28      2.28 o
   0  10   5      755.80      745.37      8.15 o
   1  10   5      184.40      194.88      5.12 o
   2  10   5       60.31       51.38      3.42 o
   3  10   5      201.63      184.07      7.16 o
   4  10   5      173.09      162.89      7.57 o
  -9  11   5      245.47      240.69     20.08 o
  -8  11   5       63.93       58.14      4.31 o
  -7  11   5       36.39       31.94      2.70 o
  -6  11   5      303.17      324.05      9.06 o
  -5  11   5       83.86       79.85      3.69 o
  -4  11   5       12.43        6.85      1.83 o
  -3  11   5      354.75      360.34      6.16 o
  -2  11   5     1211.70     1224.31     12.69 o
  -1  11   5      122.24       95.84      5.30 o
   0  11   5      290.10      274.28      6.10 o
   1  11   5      344.10      330.49      6.91 o
   2  11   5      108.21       94.73      5.05 o
   3  11   5      214.74      223.97      8.50 o
  -8  12   5      143.10      169.92     10.32 o
  -7  12   5        0.26       -0.58      3.45 o
  -6  12   5      140.33      140.81     10.06 o
  -5  12   5      467.30      480.27      7.79 o
  -4  12   5       33.85       27.83      2.57 o
  -3  12   5      357.58      372.02      7.99 o
  -2  12   5     1040.69     1070.30     12.06 o
  -1  12   5       47.85       26.09      3.28 o
   0  12   5      187.20      180.84      9.00 o
   1  12   5      513.32      531.94      9.72 o
   2  12   5      298.87      275.05      8.88 o
  -7  13   5       24.18       21.16      4.27 o
  -6  13   5      139.43      157.47      8.55 o
  -5  13   5      197.53      224.99     11.48 o
  -4  13   5      138.41      145.96      7.48 o
  -3  13   5      151.85      144.42      6.52 o
  -2  13   5      712.05      816.04     15.35 o
  -1  13   5      253.58      223.91      7.71 o
   0  13   5       35.42       32.71      4.93 o
  -5  14   5      230.52      256.33     10.22 o
  -4  14   5       89.51       92.99      7.91 o
  -3  14   5       13.53        4.35      4.05 o
  -2  14   5       88.02       82.33      6.55 o
   0 -16   6      208.22      194.13      8.51 o
   1 -16   6       95.86       74.85      8.12 o
   2 -16   6       93.95       60.93      4.39 o
   3 -16   6      486.82      500.96     13.52 o
   4 -16   6        8.05        6.42      9.06 o
   5 -16   6       25.14       13.97      5.81 o
  -2 -15   6       86.60       72.01      7.06 o
  -1 -15   6       56.66       34.23      3.89 o
   0 -15   6      392.75      383.24      9.03 o
   1 -15   6      357.04      327.60      7.82 o
   2 -15   6       15.57        5.68      3.11 o
   3 -15   6      589.95      539.38      8.20 o
   4 -15   6      485.59      499.41      9.93 o
   5 -15   6       37.95       28.35      3.37 o
   6 -15   6      242.62      246.09      9.87 o
   7 -15   6      161.17      154.94     26.70 o
  -3 -14   6      347.37      359.40     10.40 o
  -2 -14   6      137.95      158.90      7.22 o
  -1 -14   6       22.99       10.18      4.24 o
   0 -14   6      300.39      313.01      7.05 o
   1 -14   6      411.96      434.40      7.28 o
   2 -14   6      169.58      163.15      4.81 o
   3 -14   6       94.94       74.58      2.96 o
   4 -14   6      256.09      265.44      5.30 o
   5 -14   6      162.98      154.05      5.58 o
   6 -14   6      137.76      134.47      7.10 o
   7 -14   6      183.93      186.58     12.51 o
  -4 -13   6        0.05        1.83      3.67 o
  -3 -13   6      192.44      183.49      7.10 o
  -2 -13   6      272.07      289.20      7.40 o
  -1 -13   6        0.48       -2.29      3.78 o
   0 -13   6      305.99      292.50      5.47 o
   1 -13   6      711.90      759.39      7.97 o
   2 -13   6      172.27      171.52      4.01 o
   3 -13   6      298.91      276.34      5.78 o
   4 -13   6      829.87      860.41      8.74 o
   5 -13   6       97.48       87.08      3.67 o
   6 -13   6        1.17       -1.86      1.86 o
   7 -13   6      221.41      224.63      9.03 o
   8 -13   6      195.68      192.82      9.84 o
  -5 -12   6      521.29      577.06     12.82 o
  -4 -12   6      123.55      116.15      6.11 o
  -3 -12   6        0.94        0.66      2.47 o
  -2 -12   6     1025.56     1057.74     14.82 o
  -1 -12   6      226.38      216.51      5.36 o
   0 -12   6       70.28       48.45      2.17 o
   1 -12   6      458.52      446.75      5.69 o
   2 -12   6      810.64      842.07      8.60 o
   3 -12   6        4.17        1.31      1.93 o
   4 -12   6      822.70      846.71      7.98 o
   5 -12   6      399.12      438.63      6.49 o
   6 -12   6       54.73       41.28      2.53 o
   7 -12   6        9.97       10.37      2.39 o
   8 -12   6      191.16      200.54      8.18 o
   9 -12   6       34.13       11.66     10.62 o
  -6 -11   6      200.21      185.25      8.03 o
  -5 -11   6      245.80      245.05      7.71 o
  -4 -11   6      203.69      197.19      6.14 o
  -3 -11   6      183.69      148.11      4.68 o
  -2 -11   6       47.66       45.86      2.40 o
  -1 -11   6     1439.85     1551.62     12.58 o
   0 -11   6       57.52       41.42      1.96 o
   1 -11   6       40.85       30.65      2.05 o
   2 -11   6      910.58      895.41      8.33 o
   3 -11   6      223.78      208.70      4.16 o
   4 -11   6      426.11      446.42      5.34 o
   5 -11   6      757.75      770.50      7.92 o
   6 -11   6      163.87      157.51      4.55 o
   7 -11   6        0.54        2.96      2.38 o
   8 -11   6      277.25      285.09      7.85 o
   9 -11   6       58.64       53.19      5.33 o
  -7 -10   6      178.51      231.37     18.16 o
  -6 -10   6       12.95        7.44      2.93 o
  -5 -10   6      303.65      294.13      8.06 o
  -4 -10   6      560.76      594.34      7.50 o
  -3 -10   6      436.57      409.25      5.91 o
  -2 -10   6     1436.54     1457.50     12.61 o
  -1 -10   6      646.11      672.48      6.58 o
   0 -10   6      146.96      127.14      3.25 o
   1 -10   6        0.51       -1.07      1.07 o
   2 -10   6        8.33        3.92      1.06 o
   3 -10   6      656.63      693.02      7.44 o
   4 -10   6       23.18       18.54      1.45 o
   5 -10   6      723.48      767.28      7.36 o
   6 -10   6      765.92      788.56      8.55 o
   7 -10   6       42.30       24.91      2.41 o
   8 -10   6      128.53      140.06      5.56 o
   9 -10   6       90.40       84.44      6.95 o
  -7  -9   6       67.76       52.90      4.53 o
  -6  -9   6        0.77       -1.18      2.80 o
  -5  -9   6      417.17      405.60      6.57 o
  -4  -9   6      918.45      977.18     10.25 o
  -3  -9   6        5.13        5.88      1.72 o
  -2  -9   6       15.28        8.20      1.38 o
  -1  -9   6     1606.39     1674.22     12.80 o
   0  -9   6     1829.85     1927.27     14.32 o
   1  -9   6        2.96        2.46      0.99 o
   2  -9   6      845.61      942.28      8.26 o
   3  -9   6      937.32     1002.47      8.67 o
   4  -9   6      219.64      202.93      3.27 o
   5  -9   6      472.54      478.14      5.54 o
   6  -9   6      482.73      505.94      6.00 o
   7  -9   6       81.78       77.03      3.80 o
   8  -9   6       30.46       25.48      2.78 o
   9  -9   6       77.24       76.88      6.67 o
  -8  -8   6        0.49       -5.22      5.22 o
  -7  -8   6      299.38      337.12     10.35 o
  -6  -8   6      283.15      292.00      7.86 o
  -5  -8   6      223.33      214.66      3.98 o
  -4  -8   6     1324.32     1301.17     11.85 o
  -3  -8   6     1314.21     1359.92     11.87 o
  -2  -8   6       16.64       14.22      1.15 o
  -1  -8   6     1062.65     1048.50      8.56 o
   0  -8   6     3211.29     3259.02     22.65 o
   1  -8   6      313.75      313.99      3.75 o
   2  -8   6        9.10       -0.29      1.24 o
   3  -8   6      894.70      943.57      8.05 o
   4  -8   6      474.81      469.19      4.87 o
   5  -8   6       60.10       64.50      2.29 o
   6  -8   6      329.93      331.72      5.01 o
   7  -8   6      277.83      270.43      4.76 o
   8  -8   6       20.00       10.88      2.23 o
   9  -8   6      161.55      169.89      6.31 o
  10  -8   6       73.55       54.35     12.40 o
  -8  -7   6        6.16        2.22      4.59 o
  -7  -7   6      131.51      133.50      4.83 o
  -6  -7   6     1198.27     1254.71     12.03 o
  -5  -7   6       36.59       23.68      1.61 o
  -4  -7   6      495.69      512.49      5.87 o
  -3  -7   6      699.33      737.82      7.01 o
  -2  -7   6      629.22      645.12      5.85 o
  -1  -7   6      114.40      108.20      2.18 o
   0  -7   6     5439.15     5348.63     35.79 o
   1  -7   6     1238.65     1310.18     10.27 o
   2  -7   6        7.36        0.78      0.93 o
   3  -7   6      353.83      423.07      4.58 o
   4  -7   6      869.00      902.74      7.64 o
   5  -7   6        9.01        7.73      0.95 o
   6  -7   6      768.34      828.66      8.96 o
   7  -7   6      917.56      938.05     10.05 o
   8  -7   6      156.01      161.91      5.38 o
   9  -7   6      118.66      109.93      5.55 o
  10  -7   6      135.27      109.33     14.11 o
  -9  -6   6      246.87      265.81     10.20 o
  -8  -6   6       90.80       81.07      5.93 o
  -7  -6   6       11.00       11.39      1.85 o
  -6  -6   6      543.73      569.31      6.22 o
  -5  -6   6     1680.22     1680.75     13.00 o
  -4  -6   6       90.32       76.89      2.38 o
  -3  -6   6     2502.20     2570.27     18.97 o
  -2  -6   6     1296.08     1370.93     10.34 o
  -1  -6   6     1093.23     1177.15      9.49 o
   0  -6   6     3207.85     3384.20     23.07 o
   1  -6   6     1169.89     1141.34      9.44 o
   2  -6   6        1.08       -0.87      0.87 o
   3  -6   6      299.68      307.62      3.98 o
   4  -6   6     1811.80     1804.86     14.10 o
   5  -6   6      997.12     1033.24      8.93 o
   6  -6   6        6.33        4.61      2.69 o
   7  -6   6      631.67      641.99      7.78 o
   8  -6   6      277.02      265.47      5.89 o
   9  -6   6        0.02       -0.68      2.69 o
  10  -6   6       76.09       65.22      5.58 o
  -9  -5   6      180.95      161.44      8.87 o
  -8  -5   6      306.73      315.02      8.27 o
  -7  -5   6        9.15        0.71      2.06 o
  -6  -5   6      156.63      142.82      3.41 o
  -5  -5   6      526.11      553.03      5.62 o
  -4  -5   6      169.22      172.14      2.93 o
  -3  -5   6     2057.65     2149.01     16.51 o
  -2  -5   6     6342.47     6387.24     43.75 o
  -1  -5   6       29.31       16.91      0.95 o
   0  -5   6     1641.59     1719.51     13.23 o
   1  -5   6     1204.99     1192.50      9.96 o
   2  -5   6      411.06      394.66      4.17 o
   3  -5   6      976.65     1030.16      8.40 o
   4  -5   6     3278.20     3518.34     25.84 o
   5  -5   6      267.44      285.98      3.67 o
   6  -5   6       70.61       61.06      2.56 o
   7  -5   6      168.24      176.52      3.69 o
   8  -5   6      541.21      540.74      7.66 o
   9  -5   6        7.79        3.69      2.59 o
  10  -5   6       12.39       10.08      3.84 o
  -9  -4   6       94.64       88.43      5.36 o
  -8  -4   6      251.16      252.49      6.38 o
  -7  -4   6       16.45       12.09      1.56 o
  -6  -4   6      756.42      776.82      7.19 o
  -5  -4   6      824.28      842.63      7.45 o
  -4  -4   6      919.66      931.43      7.52 o
  -3  -4   6     1927.39     2028.24     14.31 o
  -2  -4   6     2291.71     2380.64     17.16 o
  -1  -4   6     2826.44     2962.03     21.70 o
   0  -4   6        0.23        0.12      0.67 o
   1  -4   6     2167.15     2117.81     15.28 o
   2  -4   6    11401.02    10673.73    102.12 o
   3  -4   6        0.06        1.62      0.64 o
   4  -4   6      893.28      891.98      7.74 o
   5  -4   6      390.13      397.47      4.65 o
   6  -4   6        7.48        8.74      1.24 o
   7  -4   6       73.58       56.98      4.41 o
   8  -4   6      398.85      395.89      7.66 o
   9  -4   6       78.01       81.14      4.91 o
 -10  -3   6        4.27       -0.33      3.17 o
  -9  -3   6      111.47      109.41      5.46 o
  -8  -3   6      427.74      447.27      7.08 o
  -7  -3   6       10.07        8.44      1.47 o
  -6  -3   6       27.70       26.05      2.14 o
  -5  -3   6      844.12      885.21      7.22 o
  -4  -3   6     1606.25     1606.17     11.69 o
  -3  -3   6      283.60      271.48      2.90 o
  -2  -3   6     2586.82     2429.38     17.34 o
  -1  -3   6     4446.33     4340.73     31.07 o
   0  -3   6      839.68      868.67      7.21 o
   1  -3   6     3115.50     3175.77     24.08 o
   2  -3   6        6.86        6.80      0.86 o
   3  -3   6      229.52      216.20      2.85 o
   4  -3   6      134.88      144.64      2.55 o
   5  -3   6      621.38      643.28      6.56 o
   6  -3   6       10.98        9.66      1.23 o
   7  -3   6       98.49       98.55      3.16 o
   8  -3   6      352.06      366.25      6.75 o
   9  -3   6      177.18      186.41      6.84 o
 -10  -2   6        2.00       -2.11      2.53 o
  -9  -2   6        1.04       -1.78      1.78 o
  -8  -2   6      210.44      225.33      4.57 o
  -7  -2   6      281.07      268.07      4.99 o
  -6  -2   6        0.14       -0.63      1.17 o
  -5  -2   6      455.26      434.62      4.32 o
  -4  -2   6      898.25      936.22      7.26 o
  -3  -2   6       11.71        7.30      0.87 o
  -2  -2   6      982.39      999.68      8.09 o
  -1  -2   6     8023.20     7591.17     62.64 o
   0  -2   6     2468.22     2483.37     19.03 o
   1  -2   6        7.06        6.20      0.91 o
   2  -2   6     2681.15     2751.73     21.16 o
   3  -2   6     1713.95     1693.27     17.11 o
   4  -2   6        0.99        1.57      0.83 o
   5  -2   6     1176.57     1186.96     11.07 o
   6  -2   6      203.73      219.47      3.75 o
   7  -2   6       86.45       80.38      4.07 o
   8  -2   6      219.61      216.54      6.07 o
   9  -2   6      286.97      296.03     15.80 o
 -10  -1   6       76.86       65.92      4.56 o
  -9  -1   6        0.22       -1.56      1.56 o
  -8  -1   6      161.77      160.16      3.90 o
  -7  -1   6      776.74      826.80      7.40 o
  -6  -1   6       13.10        7.13      1.03 o
  -5  -1   6       52.04       44.03      2.34 o
  -4  -1   6     1102.01     1069.69      8.31 o
  -3  -1   6     3798.84     3928.84     27.11 o
  -2  -1   6      252.09      329.09      3.40 o
  -1  -1   6     9927.23     9111.16     89.83 o
   0  -1   6     2074.77     2124.15     15.85 o
   1  -1   6        1.97        0.39      0.68 o
   2  -1   6      651.87      632.15      5.52 o
   3  -1   6     3034.28     2991.88     22.31 o
   4  -1   6      987.09      948.22      8.38 o
   5  -1   6      116.09      110.55      2.72 o
   6  -1   6      148.35      149.38      3.35 o
   7  -1   6      205.51      215.50      4.37 o
   8  -1   6       38.16       31.46      2.77 o
   9  -1   6      120.57      115.93      9.16 o
 -10   0   6      187.79      209.57      9.47 o
  -9   0   6      225.38      201.67      4.42 o
  -8   0   6        1.35       -0.14      1.30 o
  -7   0   6     1354.27     1366.57     10.38 o
  -6   0   6     1868.75     1857.30     13.29 o
  -5   0   6       20.21       10.76      0.79 o
  -4   0   6     1205.35     1205.06      8.59 o
  -3   0   6     3054.27     3066.55     20.00 o
  -2   0   6      236.93      222.23      2.67 o
  -1   0   6      841.34      808.62      6.55 o
   0   0   6     4000.83     3936.60     30.54 o
   1   0   6     1698.92     1737.10     13.36 o
   2   0   6      239.86      246.14      2.96 o
   3   0   6     3897.70     3977.49     27.77 o
   4   0   6     2904.67     2905.82     21.10 o
   5   0   6      233.41      232.75      3.86 o
   6   0   6      359.66      375.68      4.80 o
   7   0   6      178.97      167.73      4.68 o
   8   0   6      160.69      159.94      9.23 o
   9   0   6      101.28       93.42      8.42 o
 -10   1   6       81.58       78.19      7.32 o
  -9   1   6      130.39      141.54      5.29 o
  -8   1   6      123.43      110.24      2.79 o
  -7   1   6      406.02      462.98      4.97 o
  -6   1   6      786.45      802.23      6.32 o
  -5   1   6      298.60      322.78      3.22 o
  -4   1   6        2.83        3.73      0.52 o
  -3   1   6     1906.84     1948.22     13.59 o
  -2   1   6     3373.30     3440.43     24.82 o
  -1   1   6     2163.83     2217.81     15.97 o
   0   1   6     5780.95     5613.38     43.67 o
   1   1   6     2367.22     2415.58     18.17 o
   2   1   6        2.14        3.61      1.14 o
   3   1   6     3567.35     3585.34     27.69 o
   4   1   6     2550.43     2603.18     19.33 o
   5   1   6        4.58       -1.37      1.37 o
   6   1   6       32.81       26.36      2.04 o
   7   1   6      544.03      556.27      7.05 o
   8   1   6      200.20      223.94      8.47 o
 -11   2   6       12.05       -2.15      8.47 o
 -10   2   6      129.60      130.30      6.94 o
  -9   2   6      312.32      314.95      6.18 o
  -8   2   6        5.94        2.63      1.59 o
  -7   2   6      796.50      836.86      7.03 o
  -6   2   6      886.34      913.66      7.16 o
  -5   2   6      296.25      295.11      3.09 o
  -4   2   6      264.17      228.58      2.46 o
  -3   2   6     2995.31     3130.33     21.97 o
  -2   2   6     1055.23     1003.43      7.77 o
  -1   2   6       11.48        7.47      0.79 o
   0   2   6     4025.75     4089.66     28.60 o
   1   2   6     8311.27     8121.25     63.59 o
   2   2   6      297.77      289.18      3.61 o
   3   2   6      387.87      394.47      4.67 o
   4   2   6     1929.20     1963.82     15.30 o
   5   2   6      170.83      166.55      3.84 o
   6   2   6       66.60       65.19      2.65 o
   7   2   6      518.64      535.53      7.80 o
   8   2   6       84.29       76.56      9.16 o
 -11   3   6        6.66        7.21      8.55 o
 -10   3   6       20.74       10.69      6.16 o
  -9   3   6      108.54      109.17      4.53 o
  -8   3   6       19.18       17.42      1.79 o
  -7   3   6      177.31      177.53      2.74 o
  -6   3   6     1443.34     1422.86      9.85 o
  -5   3   6      598.79      631.54      5.34 o
  -4   3   6      211.61      200.14      2.58 o
  -3   3   6      471.18      448.43      4.46 o
  -2   3   6     2100.16     2004.26     16.14 o
  -1   3   6      243.91      261.98      3.03 o
   0   3   6      199.21      196.76      2.79 o
   1   3   6     2358.57     2387.41     17.00 o
   2   3   6     1657.84     1804.07     14.55 o
   3   3   6        0.62       -1.01      1.01 o
   4   3   6      917.78      942.49      9.17 o
   5   3   6      447.77      492.97      6.19 o
   6   3   6      302.68      260.85      5.85 o
   7   3   6      325.91      330.66      8.15 o
   8   3   6      152.12      188.57     12.28 o
 -11   4   6       62.17       53.06      8.01 o
 -10   4   6       16.86        8.60      4.87 o
  -9   4   6      161.61      164.83      5.53 o
  -8   4   6      481.47      515.75      6.86 o
  -7   4   6        4.25        3.81      1.19 o
  -6   4   6     2120.02     2064.06     13.80 o
  -5   4   6     1679.49     1755.93     14.26 o
  -4   4   6        0.82        2.71      0.73 o
  -3   4   6      454.88      450.00      4.69 o
  -2   4   6     1331.43     1369.11     10.34 o
  -1   4   6     1514.50     1551.33     12.98 o
   0   4   6      157.93      167.60      2.59 o
   1   4   6      676.05      716.99      6.42 o
   2   4   6      157.85      152.87      2.77 o
   3   4   6      541.77      490.17      5.83 o
   4   4   6      622.23      628.31      7.03 o
   5   4   6      768.31      793.51      8.46 o
   6   4   6       79.77       84.12      4.51 o
   7   4   6       74.69       54.97      4.88 o
 -10   5   6       25.99       16.80      4.99 o
  -9   5   6        9.93       11.66      2.36 o
  -8   5   6      197.83      220.35      4.49 o
  -7   5   6      953.49      972.38     11.52 o
  -6   5   6       20.63       18.77      1.10 o
  -5   5   6     2446.49     2454.44     19.33 o
  -4   5   6     1441.63     1446.15     11.14 o
  -3   5   6       40.12       43.16      1.72 o
  -2   5   6     1037.62     1031.31      8.27 o
  -1   5   6      739.20      745.30      6.58 o
   0   5   6       28.86       21.45      1.35 o
   1   5   6      811.22      823.92      7.39 o
   2   5   6      752.73      775.25      7.40 o
   3   5   6      906.39      863.39      8.96 o
   4   5   6       23.28       24.05      2.00 o
   5   5   6      499.84      533.66      7.68 o
   6   5   6      156.60      179.76      6.86 o
   7   5   6        2.36       -0.44      3.56 o
 -10   6   6      114.77      133.39     10.09 o
  -9   6   6        6.14        3.56      2.36 o
  -8   6   6       59.06       60.26      3.21 o
  -7   6   6      295.10      275.72      5.78 o
  -6   6   6       72.68       55.35      2.13 o
  -5   6   6      322.72      331.35      4.12 o
  -4   6   6     1068.12     1150.82      9.47 o
  -3   6   6      500.78      503.93      5.02 o
  -2   6   6      113.88       99.93      2.58 o
  -1   6   6     3127.64     3227.98     21.93 o
   0   6   6      465.60      484.83      4.96 o
   1   6   6      464.02      477.02      6.65 o
   2   6   6     3809.12     3860.90     31.36 o
   3   6   6     1113.11     1106.86     10.49 o
   4   6   6       51.52       31.54      2.22 o
   5   6   6       76.98       70.06      5.09 o
   6   6   6      434.69      442.81     10.09 o
 -10   7   6       47.46       46.46      8.59 o
  -9   7   6       35.71       25.80      2.68 o
  -8   7   6       91.11       90.77      2.84 o
  -7   7   6      813.22      800.85     10.27 o
  -6   7   6      201.47      206.29      4.13 o
  -5   7   6       79.52       73.67      2.77 o
  -4   7   6     1037.66     1091.50     10.84 o
  -3   7   6     1649.33     1626.90     15.57 o
  -2   7   6      854.83      852.39      7.25 o
  -1   7   6      943.68      974.98      8.15 o
   0   7   6     1672.03     1726.45     13.54 o
   1   7   6      649.06      632.63      7.07 o
   2   7   6      209.42      214.23      3.96 o
   3   7   6     1605.16     1552.57     14.91 o
   4   7   6      125.58      115.67      6.61 o
   5   7   6       16.36       10.41      3.23 o
   6   7   6      508.65      525.27     14.26 o
 -10   8   6       96.68       62.93     13.83 o
  -9   8   6       26.93       26.95      4.26 o
  -8   8   6       55.14       42.56      2.85 o
  -7   8   6      128.37      131.55      3.32 o
  -6   8   6      360.46      376.85      4.85 o
  -5   8   6       16.99       13.39      1.39 o
  -4   8   6      779.68      784.67      7.43 o
  -3   8   6      401.86      423.91      5.57 o
  -2   8   6       71.99       75.19      2.59 o
  -1   8   6      341.76      343.33      4.93 o
   0   8   6     1070.46     1101.24     10.68 o
   1   8   6      371.06      356.97      4.85 o
   2   8   6      425.44      404.69      6.15 o
   3   8   6      475.36      483.42      7.08 o
   4   8   6      237.53      232.03      8.12 o
   5   8   6       11.96        6.43      4.09 o
 -10   9   6       50.83       41.00     12.40 o
  -9   9   6       84.23       94.62      9.61 o
  -8   9   6        2.66       -0.70      1.70 o
  -7   9   6      321.40      312.34      4.89 o
  -6   9   6      424.15      442.97      5.84 o
  -5   9   6       44.42       42.84      2.84 o
  -4   9   6      724.87      694.24      7.85 o
  -3   9   6     1891.05     1922.22     16.61 o
  -2   9   6      233.70      232.65      4.11 o
  -1   9   6      120.70      106.00      3.52 o
   0   9   6      154.87      166.21      4.36 o
   1   9   6      120.65      124.64      4.86 o
   2   9   6        0.61       -1.57      2.36 o
   3   9   6      617.78      631.95     10.52 o
   4   9   6      318.45      299.88      9.35 o
  -9  10   6      102.08      147.06     20.26 o
  -8  10   6       28.60       30.28      2.22 o
  -7  10   6       73.65       60.98      3.25 o
  -6  10   6      575.28      587.86      8.68 o
  -5  10   6      217.67      212.90      4.95 o
  -4  10   6        2.45       -1.62      1.62 o
  -3  10   6      722.36      736.43      7.78 o
  -2  10   6     1247.01     1240.82     15.39 o
  -1  10   6        0.98       -1.76      1.76 o
   0  10   6      315.40      324.95      5.95 o
   1  10   6      536.92      560.52      8.41 o
   2  10   6       18.02       12.67      2.74 o
   3  10   6      273.54      291.24      8.56 o
  -8  11   6      207.34      223.78     10.65 o
  -7  11   6        0.31       -1.82      2.65 o
  -6  11   6      350.01      346.14      8.89 o
  -5  11   6      338.77      352.09      6.65 o
  -4  11   6       35.69       28.75      2.53 o
  -3  11   6      276.32      277.28      6.41 o
  -2  11   6      905.06      899.95     10.24 o
  -1  11   6      127.25      131.90      5.43 o
   0  11   6      232.83      244.74      7.73 o
   1  11   6      255.86      238.74      7.53 o
   2  11   6      315.72      291.46      9.27 o
  -8  12   6       57.51       62.99      6.73 o
  -7  12   6       62.48       53.06      6.07 o
  -6  12   6       30.52       27.29      3.54 o
  -5  12   6      138.38      151.48      6.77 o
  -4  12   6       54.02       53.30      3.25 o
  -3  12   6        3.84        5.19      2.67 o
  -2  12   6     1597.33     1657.13     17.89 o
  -1  12   6      378.05      356.22      7.84 o
   0  12   6       50.01       43.50      3.79 o
   1  12   6      246.00      236.68      8.70 o
  -6  13   6       13.09        4.90      5.64 o
  -5  13   6       77.78       83.42      6.41 o
  -4  13   6      178.35      213.11      9.40 o
  -3  13   6        1.01       -1.63      3.55 o
  -2  13   6      219.10      230.71      9.70 o
  -1  13   6      546.97      507.60     12.44 o
   0 -16   7      247.88      249.44      9.68 o
   1 -16   7      304.60      329.51     10.09 o
   2 -16   7       25.07       19.46      4.32 o
   3 -16   7      529.28      562.81     14.45 o
   4 -16   7      370.69      326.25     13.55 o
   5 -16   7        0.28       -5.80      5.80 o
  -2 -15   7       48.93       34.09      4.59 o
  -1 -15   7        0.43       -2.02      3.83 o
   0 -15   7      140.13      126.13      6.78 o
   1 -15   7      440.24      454.90      8.63 o
   2 -15   7       92.02       60.73      3.75 o
   3 -15   7      143.55      136.95      6.83 o
   4 -15   7      395.37      382.67      8.54 o
   5 -15   7      218.77      204.58      7.66 o
   6 -15   7       44.92       37.02      4.71 o
  -3 -14   7      148.89      128.05      7.22 o
  -2 -14   7      294.75      302.96      8.99 o
  -1 -14   7       18.27       11.10      3.32 o
   0 -14   7       51.04       27.90      3.20 o
   1 -14   7      125.02      116.29      5.35 o
   2 -14   7      184.01      183.51      5.00 o
   3 -14   7      110.58       91.59      3.52 o
   4 -14   7      292.98      307.30      6.68 o
   5 -14   7      106.72      106.19      5.44 o
   6 -14   7        1.72       -1.62      4.64 o
   7 -14   7       68.87       53.82      6.26 o
  -4 -13   7      103.84       82.10      5.94 o
  -3 -13   7        3.46        0.30      3.19 o
  -2 -13   7      601.07      619.62     10.17 o
  -1 -13   7      457.52      467.99      8.20 o
   0 -13   7        1.68       -0.24      2.21 o
   1 -13   7      562.67      563.47      6.85 o
   2 -13   7      484.25      460.41      6.11 o
   3 -13   7        3.07       -2.03      2.03 o
   4 -13   7      112.16      115.64      4.37 o
   5 -13   7      166.74      180.10      6.49 o
   6 -13   7       50.51       38.39      3.16 o
   7 -13   7       12.96        4.54      5.71 o
   8 -13   7       93.86       87.43     16.79 o
  -5 -12   7      326.89      332.88     10.35 o
  -4 -12   7      322.19      313.71      8.19 o
  -3 -12   7       60.75       40.70      3.36 o
  -2 -12   7      342.51      352.39      7.19 o
  -1 -12   7      925.79      925.94      8.93 o
   0 -12   7       65.09       53.71      2.89 o
   1 -12   7      394.98      399.39      5.24 o
   2 -12   7     1365.30     1426.38     11.76 o
   3 -12   7      189.17      206.30      4.39 o
   4 -12   7       11.32        5.09      2.20 o
   5 -12   7      641.35      678.39      7.99 o
   6 -12   7      171.07      176.46      4.74 o
   7 -12   7       21.41        9.65      4.34 o
   8 -12   7       46.95       51.44      4.75 o
  -6 -11   7        5.63       -0.64      3.77 o
  -5 -11   7       61.27       50.34      4.28 o
  -4 -11   7      346.71      355.80      7.54 o
  -3 -11   7      224.11      207.30      5.90 o
  -2 -11   7      115.34      103.89      4.12 o
  -1 -11   7     1463.72     1510.92     12.40 o
   0 -11   7      126.32      117.05      3.82 o
   1 -11   7       30.56       28.76      2.51 o
   2 -11   7     2060.71     2123.16     17.16 o
   3 -11   7     2066.26     2039.12     18.39 o
   4 -11   7       53.51       39.77      2.14 o
   5 -11   7      471.27      456.31      5.65 o
   6 -11   7      701.02      678.39      7.78 o
   7 -11   7      106.45       99.16      7.17 o
   8 -11   7      118.14      112.22      6.56 o
   9 -11   7       64.63       51.37      5.09 o
  -7 -10   7       35.53       39.53      5.39 o
  -6 -10   7       29.32       25.88      3.27 o
  -5 -10   7      151.52      131.18      5.70 o
  -4 -10   7      755.12      789.26      9.81 o
  -3 -10   7      693.06      679.90      8.34 o
  -2 -10   7      480.71      492.07      6.24 o
  -1 -10   7      290.96      280.48      5.29 o
   0 -10   7      545.52      566.94      6.39 o
   1 -10   7      289.64      294.79      4.15 o
   2 -10   7     2859.12     2886.61     22.29 o
   3 -10   7     2918.02     3026.08     23.52 o
   4 -10   7      251.67      251.21      4.26 o
   5 -10   7       50.23       45.98      2.02 o
   6 -10   7      858.13      885.36     11.75 o
   7 -10   7      140.25      137.21      5.83 o
   8 -10   7       13.71       15.59      3.16 o
   9 -10   7       86.44       91.47     10.25 o
  -7  -9   7      435.34      477.85     14.67 o
  -6  -9   7       84.11       67.09      6.04 o
  -5  -9   7       89.88       70.11      3.59 o
  -4  -9   7      543.80      558.95      6.99 o
  -3  -9   7      249.48      254.56      4.80 o
  -2  -9   7      157.99      158.38      3.02 o
  -1  -9   7      236.99      226.46      3.47 o
   0  -9   7      547.57      591.05      5.58 o
   1  -9   7     1338.43     1394.98     11.22 o
   2  -9   7      449.88      441.12      5.81 o
   3  -9   7      857.86      896.00      8.09 o
   4  -9   7      363.21      372.55      4.80 o
   5  -9   7        7.42        2.56      1.28 o
   6  -9   7      560.69      537.40      6.05 o
   7  -9   7      536.21      531.30      8.59 o
   8  -9   7        5.33        3.90      2.86 o
   9  -9   7       51.46       45.23      4.90 o
  -8  -8   7        5.59       -0.53      4.06 o
  -7  -8   7      104.94       99.53      7.23 o
  -6  -8   7      447.27      457.55      7.02 o
  -5  -8   7       21.05       16.93      1.76 o
  -4  -8   7      321.12      315.42      5.58 o
  -3  -8   7      605.76      647.34      7.04 o
  -2  -8   7      173.88      179.20      2.94 o
  -1  -8   7      171.50      169.70      2.96 o
   0  -8   7      467.96      506.25      5.03 o
   1  -8   7       23.95       16.81      1.18 o
   2  -8   7      303.93      298.39      4.16 o
   3  -8   7      420.77      413.68      5.01 o
   4  -8   7      693.08      710.64      6.75 o
   5  -8   7        1.06       -1.73      1.92 o
   6  -8   7      584.59      572.43      6.30 o
   7  -8   7      676.76      671.94     11.22 o
   8  -8   7       53.04       47.15      3.38 o
   9  -8   7       68.34       58.85      6.46 o
  -8  -7   7       35.43       26.84      3.97 o
  -7  -7   7       17.28       15.33      2.41 o
  -6  -7   7      691.01      683.08      7.50 o
  -5  -7   7      458.30      469.67      5.65 o
  -4  -7   7      206.37      208.38      3.76 o
  -3  -7   7     2606.38     2676.04     19.24 o
  -2  -7   7     2481.59     2573.59     17.72 o
  -1  -7   7       17.14       10.32      1.12 o
   0  -7   7      756.98      787.47      6.96 o
   1  -7   7     1002.32     1141.94      9.74 o
   2  -7   7        9.24        7.75      1.22 o
   3  -7   7      655.71      653.85      6.30 o
   4  -7   7      678.02      730.01      6.69 o
   5  -7   7     1176.33     1275.17     11.94 o
   6  -7   7        4.91       -1.22      1.22 o
   7  -7   7      621.40      646.32      9.16 o
   8  -7   7      108.02      108.34      6.32 o
   9  -7   7        1.27        3.78      3.57 o
  -9  -6   7       55.25       44.11      5.92 o
  -8  -6   7       84.49       75.86      6.86 o
  -7  -6   7        0.37       -1.61      1.61 o
  -6  -6   7      144.71      157.71      3.68 o
  -5  -6   7      918.24      902.12      9.41 o
  -4  -6   7      547.34      550.06      6.15 o
  -3  -6   7      436.30      466.27      5.01 o
  -2  -6   7     2990.84     3093.72     22.30 o
  -1  -6   7      210.26      206.65      2.92 o
   0  -6   7      103.85       98.80      2.23 o
   1  -6   7     3214.29     3292.14     25.44 o
   2  -6   7     2055.59     2039.87     15.88 o
   3  -6   7       20.94       22.77      1.33 o
   4  -6   7      986.69     1037.15      8.65 o
   5  -6   7      195.35      198.90      3.67 o
   6  -6   7       33.93       24.44      1.62 o
   7  -6   7      523.95      498.04      7.65 o
   8  -6   7      113.84      113.54      5.66 o
   9  -6   7       62.14       59.90      5.40 o
  -9  -5   7       23.05       13.81      3.65 o
  -8  -5   7      225.55      226.49      6.63 o
  -7  -5   7      122.83       97.71      4.03 o
  -6  -5   7      544.05      522.06      5.98 o
  -5  -5   7      868.16      910.40      7.93 o
  -4  -5   7      243.30      242.27      3.48 o
  -3  -5   7      474.18      499.79      5.06 o
  -2  -5   7     3147.73     3223.57     23.93 o
  -1  -5   7      393.51      374.05      4.11 o
   0  -5   7       47.03       51.63      2.14 o
   1  -5   7     2619.67     2681.69     20.03 o
   2  -5   7     7152.07     7453.73     57.53 o
   3  -5   7      172.86      187.93      3.44 o
   4  -5   7     1146.86     1235.28     10.33 o
   5  -5   7     1153.40     1207.52     11.31 o
   6  -5   7      793.70      773.10      7.41 o
   7  -5   7       11.98       12.74      1.74 o
   8  -5   7      501.95      500.03      9.23 o
   9  -5   7       98.96       90.62      5.49 o
  -9  -4   7       20.06       19.04      3.05 o
  -8  -4   7      324.99      349.60      7.03 o
  -7  -4   7       50.21       42.72      2.34 o
  -6  -4   7       19.97        6.14      1.68 o
  -5  -4   7      259.25      286.33      3.79 o
  -4  -4   7      514.28      497.36      4.95 o
  -3  -4   7      503.34      555.47      4.88 o
  -2  -4   7     1135.53     1065.41      8.94 o
  -1  -4   7     2901.68     3016.52     22.22 o
   0  -4   7     1961.87     2052.86     15.59 o
   1  -4   7      418.77      414.41      4.23 o
   2  -4   7     3080.20     3178.49     24.49 o
   3  -4   7       51.89       52.71      1.88 o
   4  -4   7      144.25      131.46      2.65 o
   5  -4   7      431.67      427.02      5.37 o
   6  -4   7     2221.78     2236.26     17.58 o
   7  -4   7       12.46       10.03      1.70 o
   8  -4   7      204.03      203.52      5.45 o
   9  -4   7       90.71       67.66      4.92 o
 -10  -3   7       95.20       75.12      5.37 o
  -9  -3   7        7.23       -1.35      2.46 o
  -8  -3   7      187.83      194.15      5.04 o
  -7  -3   7      177.63      186.12      3.68 o
  -6  -3   7        7.82        1.88      1.32 o
  -5  -3   7      153.10      148.29      2.62 o
  -4  -3   7     2186.94     2192.89     15.04 o
  -3  -3   7      516.79      489.08      4.64 o
  -2  -3   7     5297.29     5407.34     37.19 o
  -1  -3   7     2521.91     2633.22     20.34 o
   0  -3   7      151.83      124.74      2.62 o
   1  -3   7      235.48      256.04      3.27 o
   2  -3   7     1404.46     1374.68     11.06 o
   3  -3   7      569.75      617.44      5.96 o
   4  -3   7      116.74       97.48      2.45 o
   5  -3   7      275.59      291.08      4.43 o
   6  -3   7     1688.28     1739.27     14.20 o
   7  -3   7      150.67      150.17      4.08 o
   8  -3   7      210.64      211.06      7.22 o
   9  -3   7      237.41      229.67      8.24 o
 -10  -2   7       49.47       41.90      4.45 o
  -9  -2   7       31.19       27.10      2.23 o
  -8  -2   7      128.31      129.42      4.26 o
  -7  -2   7      537.53      565.14      5.89 o
  -6  -2   7      687.83      682.07      7.37 o
  -5  -2   7        0.29       -0.76      0.76 o
  -4  -2   7     1713.73     1778.08     13.24 o
  -3  -2   7     3584.90     3687.44     25.68 o
  -2  -2   7       37.84       39.82      1.56 o
  -1  -2   7     2787.64     2978.39     21.85 o
   0  -2   7     1710.22     1705.64     13.13 o
   1  -2   7      169.90      183.18      2.75 o
   2  -2   7      953.86      969.15      8.66 o
   3  -2   7     1309.97     1375.04     11.26 o
   4  -2   7       30.75       16.49      1.50 o
   5  -2   7      506.91      494.79      5.61 o
   6  -2   7      734.59      764.64      8.24 o
   7  -2   7      140.84      145.96      3.93 o
   8  -2   7        0.03        0.15      3.17 o
   9  -2   7      140.81      144.94      8.04 o
 -10  -1   7      178.18      191.17     10.18 o
  -9  -1   7       80.71       75.77      2.87 o
  -8  -1   7       25.71       20.49      1.40 o
  -7  -1   7      844.51      839.27      7.89 o
  -6  -1   7      595.48      621.97      5.99 o
  -5  -1   7      520.63      559.94      5.39 o
  -4  -1   7      585.98      562.84      4.89 o
  -3  -1   7     1337.55     1272.54      9.65 o
  -2  -1   7      643.73      658.70      6.17 o
  -1  -1   7     2247.05     2202.25     17.30 o
   0  -1   7     2385.70     2423.18     18.88 o
   1  -1   7      472.73      454.27      4.58 o
   2  -1   7       38.91       36.03      2.01 o
   3  -1   7     2181.95     2239.50     16.69 o
   4  -1   7      459.02      469.43      5.51 o
   5  -1   7      580.98      578.03      6.70 o
   6  -1   7      779.60      764.73      7.68 o
   7  -1   7      349.31      355.02      6.07 o
   8  -1   7        7.85        7.56      3.20 o
   9  -1   7       45.18       30.36      8.25 o
 -10   0   7       43.42       45.38      5.37 o
  -9   0   7      167.08      157.86      4.22 o
  -8   0   7      151.59      128.18      2.63 o
  -7   0   7      176.33      191.91      4.36 o
  -6   0   7     2145.85     2174.72     15.43 o
  -5   0   7       33.66       28.13      1.46 o
  -4   0   7      259.91      275.62      2.73 o
  -3   0   7     1443.17     1457.89     10.27 o
  -2   0   7     1742.60     1708.33     12.70 o
  -1   0   7      911.44      953.05      8.37 o
   0   0   7     6594.51     6451.31     46.40 o
   1   0   7     1785.24     1737.15     13.61 o
   2   0   7      179.50      160.81      2.65 o
   3   0   7     2520.27     2621.25     21.42 o
   4   0   7      842.47      902.58      8.48 o
   5   0   7       52.91       41.88      2.29 o
   6   0   7      135.09      137.79      3.93 o
   7   0   7      216.60      210.59      5.93 o
   8   0   7      300.98      296.20      9.52 o
 -10   1   7       40.10       37.31      3.80 o
  -9   1   7      177.53      176.73      7.92 o
  -8   1   7       12.58       13.64      1.41 o
  -7   1   7      777.93      780.18      6.75 o
  -6   1   7       25.92       36.32      1.50 o
  -5   1   7      187.62      166.58      2.51 o
  -4   1   7        1.75        2.24      0.58 o
  -3   1   7     1636.86     1575.51     15.24 o
  -2   1   7     4933.42     5098.32     35.54 o
  -1   1   7       10.32        7.90      0.71 o
   0   1   7     3313.68     3406.06     25.06 o
   1   1   7     7955.66     7755.02     57.40 o
   2   1   7      452.88      464.96      4.78 o
   3   1   7      338.77      337.64      4.55 o
   4   1   7      540.29      550.22      5.67 o
   5   1   7      633.14      645.57      6.90 o
   6   1   7        1.39       -0.75      1.75 o
   7   1   7      635.14      640.22      9.40 o
   8   1   7       39.71       32.55      4.43 o
 -10   2   7        5.60        9.29      4.17 o
  -9   2   7      233.56      250.90      6.50 o
  -8   2   7      244.17      241.43      4.25 o
  -7   2   7        3.89        0.65      0.94 o
  -6   2   7      202.35      220.25      3.05 o
  -5   2   7      783.17      821.35      6.45 o
  -4   2   7       75.34       82.36      1.70 o
  -3   2   7     1625.00     1699.49     12.38 o
  -2   2   7     1021.27      949.66      8.12 o
  -1   2   7     1423.04     1466.33     11.81 o
   0   2   7       31.26       28.17      1.56 o
   1   2   7     1943.86     2024.06     15.28 o
   2   2   7      370.43      365.92      4.51 o
   3   2   7        3.53        2.86      1.09 o
   4   2   7      514.19      534.62      6.32 o
   5   2   7      872.48      872.84      8.98 o
   6   2   7       17.99       18.63      2.17 o
   7   2   7      127.08      120.07      6.36 o
   8   2   7      111.65       81.09      7.54 o
 -10   3   7        1.74        1.55      4.90 o
  -9   3   7      104.77      122.06      7.16 o
  -8   3   7      178.37      174.30      4.15 o
  -7   3   7      196.96      188.40      2.82 o
  -6   3   7        1.33        0.43      0.97 o
  -5   3   7      719.82      711.46      6.32 o
  -4   3   7       26.20       22.71      1.10 o
  -3   3   7       22.76       12.13      0.83 o
  -2   3   7      300.73      319.69      3.29 o
  -1   3   7     1156.24     1122.99      9.71 o
   0   3   7       13.40       13.68      0.97 o
   1   3   7     1091.35     1149.65      9.25 o
   2   3   7     1569.04     1635.31     13.46 o
   3   3   7       82.11       85.58      2.76 o
   4   3   7      775.98      746.46      8.52 o
   5   3   7     1195.66     1260.62     12.59 o
   6   3   7       70.29       74.15      5.05 o
   7   3   7       85.93       78.43      5.60 o
 -10   4   7       33.93       22.96      4.92 o
  -9   4   7       49.96       44.55      3.31 o
  -8   4   7      495.85      488.56      6.44 o
  -7   4   7      557.07      585.51      6.12 o
  -6   4   7       55.06       55.30      2.47 o
  -5   4   7     1585.09     1620.96     13.62 o
  -4   4   7     2309.96     2277.23     16.17 o
  -3   4   7       27.75       24.98      1.65 o
  -2   4   7       10.02        3.58      0.99 o
  -1   4   7      407.49      379.41      4.38 o
   0   4   7      389.83      390.43      4.32 o
   1   4   7      954.46     1005.32      8.62 o
   2   4   7     1380.26     1392.95     12.18 o
   3   4   7      489.49      483.08      5.88 o
   4   4   7        0.13       -1.02      1.62 o
   5   4   7      230.95      222.87      5.19 o
   6   4   7      244.88      240.69      6.88 o
   7   4   7        0.00       -1.54      3.54 o
 -10   5   7      115.92       99.54      8.85 o
  -9   5   7        5.56        2.31      2.28 o
  -8   5   7      636.61      613.31      9.60 o
  -7   5   7      520.60      518.12      6.43 o
  -6   5   7      113.23      104.45      3.34 o
  -5   5   7       99.26       80.12      2.87 o
  -4   5   7     1223.18     1265.03     10.21 o
  -3   5   7      711.46      737.66      7.30 o
  -2   5   7      164.42      158.16      3.08 o
  -1   5   7      646.23      652.46      6.21 o
   0   5   7     1775.45     1803.17     13.66 o
   1   5   7      265.75      235.37      4.42 o
   2   5   7     1867.43     1871.47     15.15 o
   3   5   7      487.07      500.78      6.79 o
   4   5   7        0.72        2.20      1.98 o
   5   5   7      414.99      403.51      7.96 o
   6   5   7      317.12      321.18      8.94 o
 -10   6   7      107.89      101.07     15.26 o
  -9   6   7       12.71        8.91      2.39 o
  -8   6   7      275.98      252.87      5.34 o
  -7   6   7     1289.49     1292.95     12.30 o
  -6   6   7       38.69       52.61      2.40 o
  -5   6   7       25.11       20.69      1.45 o
  -4   6   7      755.62      773.90      8.35 o
  -3   6   7     1383.53     1470.01     12.29 o
  -2   6   7        7.42        3.24      1.21 o
  -1   6   7     3150.66     3131.47     21.59 o
   0   6   7     1235.31     1245.07     10.39 o
   1   6   7      222.03      220.62      4.23 o
   2   6   7      236.56      257.02      4.17 o
   3   6   7     1424.57     1408.25     14.50 o
   4   6   7      257.37      257.85      6.21 o
   5   6   7      103.72       93.53      6.28 o
   6   6   7      226.09      226.14     10.09 o
 -10   7   7       73.09       52.44     12.87 o
  -9   7   7      161.60      163.21      9.36 o
  -8   7   7       36.38       25.11      2.41 o
  -7   7   7      159.29      167.74      5.09 o
  -6   7   7      238.62      236.68      3.91 o
  -5   7   7        0.53       -0.10      1.80 o
  -4   7   7     1262.85     1251.50     12.43 o
  -3   7   7     2247.42     2422.78     19.79 o
  -2   7   7      126.12      111.93      2.72 o
  -1   7   7       12.50       11.57      1.29 o
   0   7   7      640.03      645.86      7.55 o
   1   7   7      391.92      383.64      5.57 o
   2   7   7       66.72       58.12      2.94 o
   3   7   7     1089.68     1094.98     12.00 o
   4   7   7      432.53      437.30      8.47 o
   5   7   7        6.52        6.58      4.11 o
  -9   8   7       74.28       80.40      6.47 o
  -8   8   7        5.20       -0.31      1.69 o
  -7   8   7      242.66      231.36      4.37 o
  -6   8   7      261.22      251.57      4.77 o
  -5   8   7      115.66      111.25      3.24 o
  -4   8   7      373.76      340.54      4.78 o
  -3   8   7      971.32      948.87      8.35 o
  -2   8   7      368.11      372.91      4.55 o
  -1   8   7        6.57       -1.89      1.89 o
   0   8   7      427.99      447.86      5.40 o
   1   8   7     1079.58     1125.60     10.51 o
   2   8   7        0.12       -1.39      2.06 o
   3   8   7      226.27      221.25      9.09 o
   4   8   7      386.37      396.68      9.47 o
  -9   9   7       86.77       73.80      7.90 o
  -8   9   7       78.07       69.52      3.72 o
  -7   9   7       75.88       60.69      3.10 o
  -6   9   7      422.78      427.81      6.97 o
  -5   9   7      540.37      514.69      6.20 o
  -4   9   7       33.14       23.65      1.80 o
  -3   9   7      210.51      212.50      4.45 o
  -2   9   7       54.44       43.78      2.10 o
  -1   9   7       34.44       27.12      1.86 o
   0   9   7      194.01      199.41      4.55 o
   1   9   7      343.53      354.67      9.71 o
   2   9   7      112.29       91.72      4.62 o
   3   9   7       29.03       19.41      3.39 o
   4   9   7      192.64      192.21     10.65 o
  -9  10   7      128.73      118.11     12.89 o
  -8  10   7      343.05      353.96     12.75 o
  -7  10   7       19.80       14.26      2.84 o
  -6  10   7      314.71      333.92      9.93 o
  -5  10   7      276.97      287.17      5.32 o
  -4  10   7      220.99      240.19      5.51 o
  -3  10   7       27.24       20.77      2.54 o
  -2  10   7      413.35      417.92      6.75 o
  -1  10   7       69.53       54.25      3.00 o
   0  10   7      119.72      101.81      5.14 o
   1  10   7      292.20      288.15      7.29 o
   2  10   7      141.59      130.17      8.56 o
   3  10   7       15.49       12.05      4.54 o
  -8  11   7       98.08       71.62      5.58 o
  -7  11   7       90.59       80.85      7.89 o
  -6  11   7       15.39       10.52      3.31 o
  -5  11   7      435.45      452.89      9.79 o
  -4  11   7      469.86      507.31      8.75 o
  -3  11   7        3.84       -0.40      2.86 o
  -2  11   7      821.96      843.88     11.76 o
  -1  11   7      330.48      357.47      7.63 o
   0  11   7       81.62       67.16      4.02 o
   1  11   7      181.58      179.50      7.00 o
  -7  12   7      115.74      129.07      7.94 o
  -6  12   7       29.51       25.91      3.76 o
  -5  12   7      294.10      314.82      9.99 o
  -4  12   7      732.29      748.86     13.45 o
  -3  12   7      107.20       77.07      6.57 o
  -2  12   7      464.21      448.14     10.56 o
  -1  12   7      445.28      457.16     10.31 o
   0  12   7      228.22      237.86      9.97 o
  -5  13   7       62.35       45.54      8.43 o
  -4  13   7      397.30      416.40     15.52 o
  -3  13   7      137.94       98.34      8.55 o
  -2  13   7        0.54        0.89     15.02 o
   0 -16   8      179.93      136.16     12.11 o
   1 -16   8      478.97      494.87     14.06 o
   2 -16   8       22.11       10.90      5.85 o
   3 -16   8       18.31        9.53      4.34 o
   4 -16   8      204.50      168.86     11.62 o
  -2 -15   8      214.97      223.27     13.50 o
  -1 -15   8       69.03       68.57      7.23 o
   0 -15   8        6.43       -3.38      3.84 o
   1 -15   8      302.50      301.68      7.54 o
   2 -15   8      154.46      152.22      7.68 o
   3 -15   8        1.70        1.49      2.98 o
   4 -15   8       79.82       68.67      4.38 o
   5 -15   8       68.81       58.97      5.83 o
   6 -15   8        1.95       -5.54      5.78 o
  -3 -14   8        0.19        0.82      3.91 o
  -2 -14   8      231.41      205.84      8.50 o
  -1 -14   8      363.61      341.44      7.87 o
   0 -14   8        5.35       -3.49      3.49 o
   1 -14   8      289.36      266.94      7.10 o
   2 -14   8      204.74      212.55      5.47 o
   3 -14   8       49.55       42.94      3.37 o
   4 -14   8      159.51      164.59      7.56 o
   5 -14   8      122.39      126.36      7.08 o
   6 -14   8       15.71       14.03      4.12 o
   7 -14   8       22.13       17.48     10.15 o
  -4 -13   8      104.22       81.36      6.61 o
  -3 -13   8       11.22       11.53      3.56 o
  -2 -13   8      119.58      122.49      6.96 o
  -1 -13   8      419.18      436.35      8.12 o
   0 -13   8      376.39      359.29      6.49 o
   1 -13   8      302.23      302.70      5.67 o
   2 -13   8      398.21      423.50      6.31 o
   3 -13   8      264.59      240.69      6.20 o
   4 -13   8      169.38      170.29      6.21 o
   5 -13   8      276.29      280.27      6.86 o
   6 -13   8       39.52       34.43      3.24 o
   7 -13   8        0.90       -3.26      4.30 o
  -5 -12   8      161.92      167.27      8.09 o
  -4 -12   8      361.96      369.35      9.50 o
  -3 -12   8       75.15       70.19      5.47 o
  -2 -12   8       83.60       71.73      5.43 o
  -1 -12   8     1444.28     1472.39     18.12 o
   0 -12   8      225.44      239.47      4.48 o
   1 -12   8      191.58      154.69      4.32 o
   2 -12   8      563.71      567.78      6.80 o
   3 -12   8      566.15      573.90      6.87 o
   4 -12   8       80.38       61.28      4.31 o
   5 -12   8      297.61      294.92      6.38 o
   6 -12   8      240.22      250.98      5.87 o
   7 -12   8        7.54        4.15      3.53 o
   8 -12   8       53.62       35.60      4.59 o
  -6 -11   8        6.89        3.10      4.74 o
  -5 -11   8        0.11       -2.13      3.15 o
  -4 -11   8      237.31      228.18      6.72 o
  -3 -11   8      325.21      338.53      7.33 o
  -2 -11   8       42.61       29.48      2.14 o
  -1 -11   8      516.71      529.57      6.19 o
   0 -11   8     1305.14     1352.59     11.68 o
   1 -11   8        0.12       -0.87      2.23 o
   2 -11   8      665.19      703.93      7.60 o
   3 -11   8     1042.29     1077.62      9.87 o
   4 -11   8       78.40       74.06      3.24 o
   5 -11   8      106.50       94.64      3.72 o
   6 -11   8      419.97      415.03      6.18 o
   7 -11   8       48.53       35.57      3.82 o
   8 -11   8       23.32       15.64      4.72 o
  -6 -10   8      289.11      305.14      8.07 o
  -5 -10   8       24.62       10.38      2.62 o
  -4 -10   8      284.44      307.85      6.27 o
  -3 -10   8      371.60      387.10      6.24 o
  -2 -10   8       13.55        4.17      1.38 o
  -1 -10   8       68.09       52.35      2.70 o
   0 -10   8     1435.31     1452.41     12.64 o
   1 -10   8      579.78      588.50      6.29 o
   2 -10   8      203.69      207.13      4.28 o
   3 -10   8      870.91      902.49      8.74 o
   4 -10   8      716.31      718.00      7.10 o
   5 -10   8        0.00       -1.41      2.53 o
   6 -10   8      586.71      587.92      7.06 o
   7 -10   8      109.68      128.69      5.91 o
   8 -10   8        1.72        4.85      8.55 o
  -7  -9   8       67.94       48.06      4.35 o
  -6  -9   8      158.70      180.45      7.05 o
  -5  -9   8      117.46      100.24      4.55 o
  -4  -9   8      211.11      194.51      4.48 o
  -3  -9   8      170.44      170.02      3.77 o
  -2  -9   8      521.47      542.65      6.25 o
  -1  -9   8      480.10      477.14      5.52 o
   0  -9   8      137.72      143.01      3.02 o
   1  -9   8      393.70      412.84      5.83 o
   2  -9   8       12.41        7.22      1.61 o
   3  -9   8      556.08      576.99      6.64 o
   4  -9   8      693.49      717.47      7.72 o
   5  -9   8      197.86      173.83      3.48 o
   6  -9   8      112.59      119.05      4.37 o
   7  -9   8      195.90      217.47      6.37 o
   8  -9   8        8.67        4.66      3.73 o
   9  -9   8       52.37       53.84      7.52 o
  -8  -8   8       10.88        0.92      4.99 o
  -7  -8   8       62.77       53.91      3.91 o
  -6  -8   8      364.53      381.90      6.95 o
  -5  -8   8      712.57      724.60      7.93 o
  -4  -8   8       25.47       16.50      1.73 o
  -3  -8   8     1498.37     1511.40     12.64 o
  -2  -8   8      441.51      455.83      5.22 o
  -1  -8   8      307.12      292.64      3.80 o
   0  -8   8       12.31        5.09      1.18 o
   1  -8   8     1354.52     1461.49     12.82 o
   2  -8   8      125.32      112.84      3.58 o
   3  -8   8      124.41      126.36      3.02 o
   4  -8   8      491.73      503.80      6.71 o
   5  -8   8      807.46      765.51      8.44 o
   6  -8   8        1.36        0.38      1.84 o
   7  -8   8      257.92      250.02      6.78 o
   8  -8   8      208.17      194.94      8.66 o
   9  -8   8        0.56        7.78      4.23 o
  -8  -7   8      202.83      198.63      8.85 o
  -7  -7   8        0.92       -2.33      2.33 o
  -6  -7   8      277.03      289.54      5.25 o
  -5  -7   8     1026.49     1049.19      9.41 o
  -4  -7   8      991.84     1027.52      9.08 o
  -3  -7   8      182.58      190.62      3.47 o
  -2  -7   8     1593.40     1676.44     13.19 o
  -1  -7   8     1025.49     1058.23      9.02 o
   0  -7   8       88.68       84.03      2.25 o
   1  -7   8     1140.96     1214.05     10.82 o
   2  -7   8      797.29      837.92      8.08 o
   3  -7   8       77.32       71.86      3.17 o
   4  -7   8       71.41       86.04      3.26 o
   5  -7   8      420.01      441.90      5.53 o
   6  -7   8        5.27       -1.20      1.53 o
   7  -7   8       50.99       48.39      5.94 o
   8  -7   8      211.30      209.58      8.51 o
   9  -7   8       11.75        3.78      4.17 o
  -9  -6   8       24.82       25.52      6.86 o
  -8  -6   8      193.44      215.91      8.13 o
  -7  -6   8       58.75       36.53      2.14 o
  -6  -6   8      121.28      118.05      3.60 o
  -5  -6   8      514.34      508.06      8.82 o
  -4  -6   8       22.36       19.60      1.47 o
  -3  -6   8      120.67      111.66      2.70 o
  -2  -6   8     3401.02     3621.35     25.94 o
  -1  -6   8     1048.75     1097.24      9.09 o
   0  -6   8        0.19        0.48      0.96 o
   1  -6   8      907.33     1014.94      8.77 o
   2  -6   8     2567.19     2581.07     19.70 o
   3  -6   8      856.98      823.41      7.64 o
   4  -6   8     3019.65     3018.91     26.42 o
   5  -6   8     1740.96     1697.21     14.85 o
   6  -6   8      159.28      149.46      4.77 o
   7  -6   8       48.54       37.41      2.95 o
   8  -6   8      208.70      213.86      8.21 o
   9  -6   8       48.87       40.46      5.49 o
  -9  -5   8       10.23        9.09      3.50 o
  -8  -5   8      388.52      429.99      8.71 o
  -7  -5   8      172.60      150.92      5.27 o
  -6  -5   8      207.71      182.58      3.66 o
  -5  -5   8      776.17      829.97      7.94 o
  -4  -5   8     1610.26     1660.68     12.66 o
  -3  -5   8        5.07        1.98      1.17 o
  -2  -5   8     3928.17     3993.03     29.34 o
  -1  -5   8     2270.13     2318.27     17.73 o
   0  -5   8      946.27     1034.30      9.18 o
   1  -5   8      206.79      206.43      2.99 o
   2  -5   8     5721.30     5760.63     42.86 o
   3  -5   8      450.29      484.97      5.43 o
   4  -5   8       67.16       61.34      2.27 o
   5  -5   8      897.62      932.65      9.42 o
   6  -5   8      728.24      731.33      8.15 o
   7  -5   8        3.81        5.49      1.91 o
   8  -5   8      264.05      259.06      8.21 o
   9  -5   8       62.28       48.76      4.26 o
  -9  -4   8       11.30        6.85      3.20 o
  -8  -4   8      178.79      183.82      6.01 o
  -7  -4   8      176.80      192.16      4.12 o
  -6  -4   8        0.11       -1.88      1.88 o
  -5  -4   8      537.31      550.56      5.78 o
  -4  -4   8     1924.38     2030.74     15.13 o
  -3  -4   8      645.87      667.84      6.27 o
  -2  -4   8      354.36      347.12      4.11 o
  -1  -4   8      178.95      154.75      2.62 o
   0  -4   8      572.69      568.91      5.56 o
   1  -4   8        0.09       -0.75      1.10 o
   2  -4   8     1266.17     1290.77     13.36 o
   3  -4   8     1266.80     1270.88     14.31 o
   4  -4   8      119.32      117.36      2.82 o
   5  -4   8      298.28      306.80      4.83 o
   6  -4   8      951.31      948.63      9.46 o
   7  -4   8       10.05       14.00      1.66 o
   8  -4   8      125.32       95.10      7.84 o
   9  -4   8      232.46      254.32     10.46 o
  -9  -3   8       10.46        0.87      3.21 o
  -8  -3   8       41.21       32.33      2.57 o
  -7  -3   8      420.19      427.23      5.66 o
  -6  -3   8      511.13      504.25      5.99 o
  -5  -3   8      105.31       92.63      2.38 o
  -4  -3   8     1192.72     1262.19     10.03 o
  -3  -3   8     2156.93     2266.39     17.36 o
  -2  -3   8       53.16       43.43      1.90 o
  -1  -3   8      600.38      581.75      5.38 o
   0  -3   8      861.58      850.88      8.30 o
   1  -3   8       34.64       28.28      2.16 o
   2  -3   8      273.57      289.83      4.03 o
   3  -3   8      204.69      213.55      3.33 o
   4  -3   8      119.26      108.01      2.69 o
   5  -3   8       25.39       24.73      2.05 o
   6  -3   8      366.24      358.72      4.76 o
   7  -3   8      472.37      461.39      6.77 o
   8  -3   8        4.72        2.45      3.77 o
   9  -3   8       86.12       69.03      8.01 o
 -10  -2   8       68.54       66.84      5.61 o
  -9  -2   8      134.02      137.46      6.68 o
  -8  -2   8        4.26       -1.19      1.53 o
  -7  -2   8      288.20      292.62      4.44 o
  -6  -2   8      940.20      979.25      8.90 o
  -5  -2   8        3.67        4.84      0.91 o
  -4  -2   8      595.71      623.21      5.76 o
  -3  -2   8     1958.57     1952.12     15.06 o
  -2  -2   8      827.84      855.66      7.54 o
  -1  -2   8      379.42      358.62      3.89 o
   0  -2   8      759.79      717.07      7.18 o
   1  -2   8      763.79      799.56      7.22 o
   2  -2   8       24.14       18.40      1.32 o
   3  -2   8      848.83      896.65      7.83 o
   4  -2   8      171.42      180.19      3.33 o
   5  -2   8       12.35       10.75      1.72 o
   6  -2   8      376.79      370.53      6.75 o
   7  -2   8      262.87      285.81      5.85 o
   8  -2   8        7.20        1.19      3.46 o
 -10  -1   8      137.93      153.30      9.38 o
  -9  -1   8       36.76       35.22      2.28 o
  -8  -1   8       46.43       33.37      1.76 o
  -7  -1   8       19.44       21.56      1.38 o
  -6  -1   8      766.69      752.08      7.07 o
  -5  -1   8      597.35      587.04      5.00 o
  -4  -1   8      314.88      303.16      3.49 o
  -3  -1   8     3749.40     3831.47     29.01 o
  -2  -1   8     2651.18     2649.25     20.69 o
  -1  -1   8       47.28       32.80      1.57 o
   0  -1   8     2974.09     2919.00     23.66 o
   1  -1   8     1900.53     1913.95     14.96 o
   2  -1   8      173.01      162.75      2.75 o
   3  -1   8      209.88      195.61      3.23 o
   4  -1   8      870.00      864.43      8.63 o
   5  -1   8      141.87      136.55      3.90 o
   6  -1   8      123.87      127.53      4.70 o
   7  -1   8      302.98      305.09      7.11 o
   8  -1   8       95.49      103.31      7.36 o
 -10   0   8        3.06        0.44      4.88 o
  -9   0   8      204.18      213.98      5.60 o
  -8   0   8       85.48       82.74      2.65 o
  -7   0   8       16.56       12.50      1.29 o
  -6   0   8      991.50     1061.73      8.54 o
  -5   0   8      154.70      166.21      3.12 o
  -4   0   8        1.77        2.72      0.67 o
  -3   0   8     2483.14     2515.41     18.75 o
  -2   0   8     4053.32     4192.89     31.78 o
  -1   0   8      275.62      282.21      3.98 o
   0   0   8     2168.40     2223.11     17.05 o
   1   0   8     4359.55     4431.14     32.46 o
   2   0   8     1828.57     1877.71     14.42 o
   3   0   8      820.70      863.01      7.75 o
   4   0   8      696.03      722.94      8.22 o
   5   0   8      310.82      319.01      4.80 o
   6   0   8        5.56        5.19      1.86 o
   7   0   8      209.37      213.22      6.30 o
   8   0   8      350.58      362.32     10.61 o
 -10   1   8       22.72       21.03      5.13 o
  -9   1   8      221.28      221.72      9.94 o
  -8   1   8      200.22      182.28      3.41 o
  -7   1   8       39.52       32.41      1.47 o
  -6   1   8       15.77       16.96      1.41 o
  -5   1   8      626.74      666.61      5.65 o
  -4   1   8      206.33      205.96      3.01 o
  -3   1   8      938.81      953.10      7.84 o
  -2   1   8     4386.77     4488.63     32.59 o
  -1   1   8     1199.94     1237.04      9.84 o
   0   1   8       47.35       36.41      2.04 o
   1   1   8     2331.80     2372.23     18.36 o
   2   1   8     2419.57     2387.48     18.42 o
   3   1   8        0.70       -1.11      1.11 o
   4   1   8      521.48      544.68      6.44 o
   5   1   8      718.87      719.20      8.08 o
   6   1   8      217.52      221.18      5.59 o
   7   1   8      470.63      434.99      9.35 o
   8   1   8       63.90       61.54      7.28 o
 -10   2   8       23.38       12.13      8.13 o
  -9   2   8       80.40       85.96      6.53 o
  -8   2   8      188.33      192.73      4.23 o
  -7   2   8      235.15      237.08      3.35 o
  -6   2   8      528.05      523.30      5.03 o
  -5   2   8     1316.38     1359.15     10.39 o
  -4   2   8      161.70      155.53      2.58 o
  -3   2   8      232.03      248.82      3.19 o
  -2   2   8      859.27      885.27      8.00 o
  -1   2   8     1515.18     1594.76     12.96 o
   0   2   8        1.15        4.21      1.07 o
   1   2   8     1680.52     1743.42     13.67 o
   2   2   8     1964.32     2064.06     16.69 o
   3   2   8       22.69       18.46      1.41 o
   4   2   8       56.20       58.97      3.19 o
   5   2   8      747.00      756.43      7.89 o
   6   2   8      107.30      108.60      6.00 o
   7   2   8       62.07       51.87      4.81 o
 -10   3   8       50.36       45.58      6.25 o
  -9   3   8      137.91      139.36      5.54 o
  -8   3   8      252.46      241.64      4.18 o
  -7   3   8      303.62      302.19      3.57 o
  -6   3   8      246.53      247.81      3.41 o
  -5   3   8     1519.46     1591.42     13.21 o
  -4   3   8     2853.69     2802.28     21.31 o
  -3   3   8       34.66       34.84      2.33 o
  -2   3   8      321.81      316.98      3.66 o
  -1   3   8     2892.94     3007.46     22.85 o
   0   3   8      813.73      827.39      7.52 o
   1   3   8      282.63      260.21      4.03 o
   2   3   8      907.03      923.93      8.98 o
   3   3   8      139.55      155.94      3.56 o
   4   3   8       93.74       98.39      4.11 o
   5   3   8      380.02      396.81      6.50 o
   6   3   8      471.73      477.00      9.21 o
   7   3   8        9.71        9.40      3.75 o
 -10   4   8       52.50       40.05     13.83 o
  -9   4   8        0.26       -0.53      2.32 o
  -8   4   8      326.90      316.12      4.62 o
  -7   4   8      350.58      367.95      4.00 o
  -6   4   8      453.47      465.25      6.05 o
  -5   4   8       14.17        7.77      1.38 o
  -4   4   8      447.24      448.09      5.15 o
  -3   4   8      231.29      234.34      3.41 o
  -2   4   8       90.98       82.64      2.03 o
  -1   4   8     1330.97     1383.96     11.37 o
   0   4   8     2059.77     2113.52     15.70 o
   1   4   8        0.23       -1.30      1.30 o
   2   4   8      904.13      927.31      9.25 o
   3   4   8      149.45      171.51      4.67 o
   4   4   8      182.37      177.88      4.41 o
   5   4   8      134.44      137.18      5.30 o
   6   4   8      276.44      272.42     10.49 o
 -10   5   8      136.03      178.30     24.79 o
  -9   5   8        0.58       -1.51      2.89 o
  -8   5   8       80.78       68.85      4.24 o
  -7   5   8      279.99      294.77      5.36 o
  -6   5   8      157.30      159.85      4.16 o
  -5   5   8      294.58      259.02      4.87 o
  -4   5   8      531.22      541.60      6.04 o
  -3   5   8      387.63      395.58      5.51 o
  -2   5   8        7.81        1.92      1.19 o
  -1   5   8     2044.88     2070.22     16.18 o
   0   5   8     1468.49     1474.76     12.27 o
   1   5   8      544.81      528.91      6.11 o
   2   5   8      621.07      643.60      7.22 o
   3   5   8     1396.98     1448.29     14.87 o
   4   5   8      371.34      376.93      7.13 o
   5   5   8       43.92       33.66      3.54 o
   6   5   8      249.31      254.87      9.66 o
 -10   6   8       97.33       83.90     13.83 o
  -9   6   8      101.23      119.67      8.76 o
  -8   6   8       90.07       75.28      3.78 o
  -7   6   8      231.20      223.58      6.46 o
  -6   6   8       25.45       28.95      2.47 o
  -5   6   8       41.94       29.19      1.78 o
  -4   6   8      583.45      549.41      8.78 o
  -3   6   8     1359.14     1431.22     17.29 o
  -2   6   8      108.99      115.74      3.69 o
  -1   6   8      209.71      226.14      3.83 o
   0   6   8      887.50      902.63      8.80 o
   1   6   8     1524.34     1518.61     12.61 o
   2   6   8        4.81       -1.20      2.21 o
   3   6   8      828.13      865.20     10.74 o
   4   6   8      238.17      239.50      6.48 o
   5   6   8       43.92       39.74      3.90 o
 -10   7   8        2.28        8.58     11.92 o
  -9   7   8      193.70      198.48     10.47 o
  -8   7   8        0.07       -0.66      1.91 o
  -7   7   8      235.83      241.70      4.68 o
  -6   7   8      613.49      605.71      7.26 o
  -5   7   8      245.04      244.34      4.61 o
  -4   7   8      232.30      204.08      4.06 o
  -3   7   8     1014.85     1045.14      9.29 o
  -2   7   8       26.78       34.42      1.91 o
  -1   7   8       26.59       22.96      1.62 o
   0   7   8      660.04      664.41      6.79 o
   1   7   8     1409.90     1390.20     17.28 o
   2   7   8      144.96      130.52      4.70 o
   3   7   8      148.43      142.04      5.83 o
   4   7   8      425.46      416.74      9.20 o
  -9   8   8      198.84      181.61      6.58 o
  -8   8   8       78.87       74.85      4.16 o
  -7   8   8       30.87       19.65      2.70 o
  -6   8   8      180.47      181.54      5.09 o
  -5   8   8      558.73      541.43      6.91 o
  -4   8   8       95.94       89.15      3.36 o
  -3   8   8      174.49      155.68      3.43 o
  -2   8   8     1088.39     1107.60     10.04 o
  -1   8   8       94.04       78.19      2.78 o
   0   8   8      229.47      219.03      4.80 o
   1   8   8      683.71      693.08      8.53 o
   2   8   8      291.61      282.28      5.85 o
   3   8   8       59.85       52.62      4.41 o
   4   8   8      315.28      337.03     11.83 o
  -9   9   8       98.59       74.26      5.44 o
  -8   9   8      396.78      412.37     10.83 o
  -7   9   8       30.59       20.70      2.97 o
  -6   9   8      256.68      254.92      7.94 o
  -5   9   8      502.53      509.40      6.37 o
  -4   9   8       25.83       23.65      1.65 o
  -3   9   8      124.38      115.13      3.97 o
  -2   9   8      389.27      402.19      5.79 o
  -1   9   8      237.59      218.34      5.77 o
   0   9   8        2.62       -0.14      1.95 o
   1   9   8      373.41      372.29      7.10 o
   2   9   8      320.19      306.00      8.31 o
   3   9   8       24.53       15.07      3.68 o
  -8  10   8      101.47       81.76      7.50 o
  -7  10   8      125.98      130.75      6.40 o
  -6  10   8       27.80       17.92      3.36 o
  -5  10   8      362.73      364.60      9.78 o
  -4  10   8      363.00      361.58      7.34 o
  -3  10   8        2.67       -2.68      2.68 o
  -2  10   8      328.60      330.46      6.95 o
  -1  10   8      614.24      640.03      9.83 o
   0  10   8       31.50       30.38      3.75 o
   1  10   8      362.20      343.65      9.18 o
   2  10   8      261.44      251.12      9.57 o
  -7  11   8       76.08       73.78      7.00 o
  -6  11   8        1.49       -3.89      3.89 o
  -5  11   8      480.32      555.99     14.09 o
  -4  11   8      216.65      233.44      7.90 o
  -3  11   8       17.95       14.89      2.85 o
  -2  11   8      244.44      252.22      8.68 o
  -1  11   8      453.05      501.86     10.63 o
   0  11   8       50.03       39.32      5.57 o
  -6  12   8        1.10        6.05      6.17 o
  -5  12   8       46.46       29.54      3.92 o
  -4  12   8      455.68      447.68     10.48 o
  -3  12   8      104.64       81.20      5.79 o
  -2  12   8       46.30       27.78      5.08 o
  -1  12   8      172.50      157.44     16.35 o
   1 -16   9      178.29      163.48     21.13 o
   2 -16   9      146.54      139.13     11.95 o
   3 -16   9       54.40       34.54      7.92 o
   4 -16   9       37.46       39.09     10.96 o
  -2 -15   9      235.93      242.61     29.56 o
  -1 -15   9      222.19      228.51     12.47 o
   0 -15   9       21.76       17.62      3.98 o
   1 -15   9      320.12      319.34     12.78 o
   2 -15   9      275.09      283.87      9.57 o
   3 -15   9       12.08       -2.75      5.03 o
   4 -15   9       40.33       26.83      3.69 o
   5 -15   9      185.12      184.88      9.80 o
  -3 -14   9       25.61       18.51      4.58 o
  -2 -14   9       43.87       28.78      3.75 o
  -1 -14   9      554.77      558.04     10.04 o
   0 -14   9      116.53      105.04      6.96 o
   1 -14   9      226.68      204.65      6.06 o
   2 -14   9      531.32      503.46      9.26 o
   3 -14   9       95.78       82.92      4.82 o
   4 -14   9        2.87        1.64      2.70 o
   5 -14   9       71.85       75.58      8.88 o
   6 -14   9      122.26       78.62     14.04 o
  -4 -13   9      163.24      160.25     10.53 o
  -3 -13   9      161.00      141.47      8.87 o
  -2 -13   9        4.67       -0.62      3.93 o
  -1 -13   9      167.99      177.38      5.67 o
   0 -13   9      616.33      615.41      8.46 o
   1 -13   9       89.47       79.49      5.60 o
   2 -13   9      284.68      299.84      7.02 o
   3 -13   9      302.63      304.28      6.48 o
   4 -13   9       96.91       68.73      4.77 o
   5 -13   9       99.48      101.41      5.15 o
   6 -13   9      229.78      219.37      8.90 o
   7 -13   9       28.45       15.97      4.49 o
  -5 -12   9       14.64        9.75      3.81 o
  -4 -12   9      163.89      157.58      7.83 o
  -3 -12   9      275.21      276.14      7.65 o
  -2 -12   9       36.61       25.32      3.03 o
  -1 -12   9      925.98      929.62     15.10 o
   0 -12   9      370.20      349.05      6.07 o
   1 -12   9       35.33       22.31      2.20 o
   2 -12   9       63.96       51.68      4.02 o
   3 -12   9      406.96      439.40      7.26 o
   4 -12   9      190.53      201.32      6.19 o
   5 -12   9       97.00       74.58      5.16 o
   6 -12   9      183.12      204.25      9.38 o
   7 -12   9      191.57      191.10     18.30 o
  -6 -11   9       78.38       47.86      5.11 o
  -5 -11   9       28.70       17.95      3.46 o
  -4 -11   9      379.87      389.34      8.35 o
  -3 -11   9      536.77      563.50      9.20 o
  -2 -11   9        6.29        0.91      1.70 o
  -1 -11   9      164.13      144.18      3.80 o
   0 -11   9     1356.30     1404.62     11.90 o
   1 -11   9      694.64      734.44      8.12 o
   2 -11   9        0.78       -1.72      1.72 o
   3 -11   9     1306.30     1326.87     11.77 o
   4 -11   9      519.81      528.47      7.18 o
   5 -11   9        0.27       -2.20      2.20 o
   6 -11   9      148.36      149.26      5.11 o
   7 -11   9      154.49      165.13     13.85 o
   8 -11   9       12.06        9.95      4.96 o
  -6 -10   9      339.07      369.56      9.11 o
  -5 -10   9      123.39      116.74      5.86 o
  -4 -10   9      221.62      205.39      5.91 o
  -3 -10   9      568.48      596.68      8.82 o
  -2 -10   9      529.39      539.91      6.20 o
  -1 -10   9       18.68       13.38      1.45 o
   0 -10   9     1650.93     1712.65     14.12 o
   1 -10   9     1546.84     1579.39     15.31 o
   2 -10   9       22.00       13.78      1.73 o
   3 -10   9      113.78      108.55      3.87 o
   4 -10   9      629.93      619.22      7.07 o
   5 -10   9      119.41      114.39      4.34 o
   6 -10   9       81.64       67.87      4.42 o
   7 -10   9       88.29       87.03     10.51 o
   8 -10   9       35.10       30.15      4.88 o
  -7  -9   9       15.93        4.21      4.27 o
  -6  -9   9      165.80      189.10      6.73 o
  -5  -9   9      679.33      696.80     10.21 o
  -4  -9   9        0.65       -2.36      2.36 o
  -3  -9   9      179.84      169.01      4.28 o
  -2  -9   9      110.71      104.55      3.00 o
  -1  -9   9      232.36      232.28      3.96 o
   0  -9   9     1678.68     1674.99     14.21 o
   1  -9   9     2400.12     2456.11     20.36 o
   2  -9   9      210.08      212.36      3.97 o
   3  -9   9       30.65       23.66      2.67 o
   4  -9   9      636.22      647.97      7.52 o
   5  -9   9      424.48      413.04      5.49 o
   6  -9   9        4.81       -0.19      2.02 o
   7  -9   9      401.84      397.97     10.60 o
   8  -9   9      177.86      159.17     14.93 o
  -7  -8   9        7.34        0.25      3.06 o
  -6  -8   9       58.14       47.81      2.90 o
  -5  -8   9      346.90      358.66      8.45 o
  -4  -8   9      585.13      552.99      6.11 o
  -3  -8   9       13.44        9.61      1.49 o
  -2  -8   9      626.29      680.65      6.36 o
  -1  -8   9      754.78      788.18      8.30 o
   0  -8   9      331.26      362.02      4.98 o
   1  -8   9     1665.40     1761.79     16.07 o
   2  -8   9      636.70      654.22      7.69 o
   3  -8   9        2.41       -1.66      1.66 o
   4  -8   9      473.21      446.41      5.46 o
   5  -8   9      869.93      877.87      9.65 o
   6  -8   9      148.99      131.64      4.61 o
   7  -8   9       27.52       20.80      3.28 o
   8  -8   9       99.83       80.67      8.21 o
  -8  -7   9       74.10       48.76      4.35 o
  -7  -7   9       55.13       47.16      3.60 o
  -6  -7   9       11.37        6.06      2.15 o
  -5  -7   9      431.84      431.92      5.45 o
  -4  -7   9       84.91       86.52      3.35 o
  -3  -7   9       52.03       38.27      2.35 o
  -2  -7   9      118.66      125.80      3.25 o
  -1  -7   9     1138.70     1183.60     10.35 o
   0  -7   9       40.37       30.46      1.98 o
   1  -7   9      671.07      642.78      6.64 o
   2  -7   9     1189.36     1334.11     11.42 o
   3  -7   9      186.61      214.02      3.73 o
   4  -7   9      803.22      800.74      9.04 o
   5  -7   9     1787.55     1820.62     16.19 o
   6  -7   9       74.28       74.72      3.94 o
   7  -7   9       34.15       31.92      3.94 o
   8  -7   9       55.12       49.43      5.37 o
  -8  -6   9      235.54      263.71      8.91 o
  -7  -6   9       60.42       39.95      2.51 o
  -6  -6   9      101.30       93.55      3.67 o
  -5  -6   9      847.73      876.49      8.65 o
  -4  -6   9     1125.29     1166.39     10.62 o
  -3  -6   9       15.86        8.51      1.28 o
  -2  -6   9      477.63      490.17      5.51 o
  -1  -6   9      226.71      236.24      3.54 o
   0  -6   9      763.08      789.44      7.75 o
   1  -6   9      188.18      179.77      2.97 o
   2  -6   9     2081.64     2211.91     17.32 o
   3  -6   9     1804.88     1835.21     14.83 o
   4  -6   9       75.69       55.00      2.68 o
   5  -6   9      648.68      610.06      7.23 o
   6  -6   9      252.32      241.31      4.81 o
   7  -6   9       32.14       21.27      2.00 o
   8  -6   9      109.12      120.01      9.36 o
  -9  -5   9       31.87       13.21      4.14 o
  -8  -5   9      225.86      250.29      8.46 o
  -7  -5   9      349.39      360.24      6.61 o
  -6  -5   9        0.33       -1.51      1.51 o
  -5  -5   9      178.09      181.71      3.74 o
  -4  -5   9     1101.50     1180.88     10.40 o
  -3  -5   9      241.12      233.81      3.61 o
  -2  -5   9       54.99       38.38      2.49 o
  -1  -5   9     1516.86     1549.99     14.62 o
   0  -5   9      719.45      747.80      7.02 o
   1  -5   9        7.28        8.65      1.27 o
   2  -5   9     1165.51     1245.86     11.57 o
   3  -5   9      304.82      318.04      4.33 o
   4  -5   9       62.97       44.01      2.02 o
   5  -5   9      447.21      448.08      5.53 o
   6  -5   9      332.21      350.24      5.39 o
   7  -5   9      161.18      150.84      4.29 o
   8  -5   9      115.27      119.03     11.33 o
  -9  -4   9       27.36        5.60      4.09 o
  -8  -4   9       10.86        9.69      2.58 o
  -7  -4   9      205.67      226.57      5.26 o
  -6  -4   9      139.14      136.78      3.25 o
  -5  -4   9        4.96        1.15      1.17 o
  -4  -4   9      953.35      965.62      8.45 o
  -3  -4   9     1082.48     1125.42      9.81 o
  -2  -4   9       30.50       22.58      1.21 o
  -1  -4   9     1855.29     2036.80     15.42 o
   0  -4   9     2182.80     2306.52     17.79 o
   1  -4   9      202.94      189.54      3.14 o
   2  -4   9       39.63       37.85      1.96 o
   3  -4   9     1369.63     1421.61     12.49 o
   4  -4   9     1085.60     1064.49     11.17 o
   5  -4   9       84.36       72.16      3.45 o
   6  -4   9      530.93      526.52      7.16 o
   7  -4   9      294.92      308.52      8.26 o
   8  -4   9        8.24        6.32      3.56 o
  -9  -3   9      140.13      153.17      7.22 o
  -8  -3   9        0.01       -2.11      2.14 o
  -7  -3   9      318.72      317.73      5.39 o
  -6  -3   9      531.17      520.17      5.80 o
  -5  -3   9       12.96        6.41      1.20 o
  -4  -3   9      271.44      263.93      3.68 o
  -3  -3   9     1820.79     1920.62     14.61 o
  -2  -3   9     1121.10     1194.13     10.47 o
  -1  -3   9       37.49       28.44      1.28 o
   0  -3   9     2481.18     2586.71     19.75 o
   1  -3   9      451.20      485.93      5.25 o
   2  -3   9       16.03       12.15      1.54 o
   3  -3   9      394.57      403.77      4.91 o
   4  -3   9     3039.50     3055.03     29.93 o
   5  -3   9       71.69       60.95      5.23 o
   6  -3   9      285.10      285.06      5.62 o
   7  -3   9      138.11      137.02      5.28 o
   8  -3   9       68.70       56.50      5.77 o
 -10  -2   9       56.64       52.51      4.47 o
  -9  -2   9      128.07      142.87      5.97 o
  -8  -2   9      249.98      220.89      5.06 o
  -7  -2   9        3.29        3.81      1.59 o
  -6  -2   9     1200.67     1180.76     10.32 o
  -5  -2   9     1376.04     1334.32     11.54 o
  -4  -2   9      569.07      557.07      5.27 o
  -3  -2   9      865.93      924.15      8.60 o
  -2  -2   9      835.85      814.33      7.09 o
  -1  -2   9        1.15       -1.26      1.26 o
   0  -2   9      962.33      928.65      8.33 o
   1  -2   9      582.87      654.93      6.74 o
   2  -2   9        1.05       -0.70      1.33 o
   3  -2   9      101.99      105.43      2.62 o
   4  -2   9     3515.78     3575.63     28.77 o
   5  -2   9      386.06      393.83      5.55 o
   6  -2   9      124.37      115.54      4.36 o
   7  -2   9      176.56      174.19      6.19 o
   8  -2   9      171.28      179.90      9.65 o
 -10  -1   9       52.16       40.99      4.10 o
  -9  -1   9       72.41       71.63      3.51 o
  -8  -1   9      172.13      177.54      4.05 o
  -7  -1   9       46.37       29.73      1.57 o
  -6  -1   9      584.30      640.41      6.54 o
  -5  -1   9      141.02      137.95      2.64 o
  -4  -1   9       87.40       80.27      1.95 o
  -3  -1   9      406.65      398.73      4.60 o
  -2  -1   9     1264.65     1247.83     10.95 o
  -1  -1   9      603.62      632.95      6.30 o
   0  -1   9     2169.68     2306.33     18.54 o
   1  -1   9     1585.07     1646.57     13.38 o
   2  -1   9        9.38        5.67      1.20 o
   3  -1   9      593.17      609.32      6.41 o
   4  -1   9     2238.74     2225.64     19.06 o
   5  -1   9      393.99      405.30      5.82 o
   6  -1   9        5.29        4.89      2.39 o
   7  -1   9       79.45       63.19      3.93 o
   8  -1   9      394.32      431.70     13.65 o
 -10   0   9        0.02       -4.10      5.46 o
  -9   0   9      106.90      108.09      5.00 o
  -8   0   9      288.08      294.54      4.97 o
  -7   0   9        0.40       -1.14      1.14 o
  -6   0   9      616.45      616.85      6.04 o
  -5   0   9      576.25      587.45      5.45 o
  -4   0   9      122.45      119.14      2.60 o
  -3   0   9     1090.41     1135.40      9.63 o
  -2   0   9     3607.94     3671.97     27.22 o
  -1   0   9      571.57      562.18      5.76 o
   0   0   9       44.81       32.43      2.31 o
   1   0   9     2387.37     2488.06     19.29 o
   2   0   9      541.75      577.31      5.90 o
   3   0   9      120.46      104.29      2.84 o
   4   0   9      485.23      503.53      6.34 o
   5   0   9      719.88      727.46      8.83 o
   6   0   9       91.28       83.94      5.92 o
   7   0   9      186.33      197.82      7.98 o
 -10   1   9        0.04        4.96      5.45 o
  -9   1   9       71.43       75.19      3.92 o
  -8   1   9       58.09       65.39      2.64 o
  -7   1   9        9.77        6.60      1.19 o
  -6   1   9       22.08       19.11      1.37 o
  -5   1   9      984.04     1014.49      9.41 o
  -4   1   9      846.87      881.53      7.50 o
  -3   1   9       16.85       13.56      1.07 o
  -2   1   9      480.18      473.57      5.20 o
  -1   1   9     1600.97     1587.20     12.90 o
   0   1   9      210.75      205.26      3.27 o
   1   1   9      715.24      744.04      7.60 o
   2   1   9       86.58       89.02      2.79 o
   3   1   9      246.27      238.80      4.94 o
   4   1   9      147.32      132.94      3.48 o
   5   1   9      657.49      657.10      8.78 o
   6   1   9       69.93       53.35      3.86 o
   7   1   9      197.04      179.58      8.35 o
 -10   2   9       63.94       44.87      6.19 o
  -9   2   9       44.54       36.85      2.51 o
  -8   2   9      174.71      188.34      5.19 o
  -7   2   9      313.99      317.14      4.03 o
  -6   2   9      112.08      116.30      2.58 o
  -5   2   9      940.14      958.67      7.99 o
  -4   2   9     2001.09     2083.91     15.78 o
  -3   2   9       28.19       23.39      1.38 o
  -2   2   9      881.83      910.27      8.35 o
  -1   2   9     1111.67     1132.96      9.54 o
   0   2   9     1147.19     1193.56     10.47 o
   1   2   9       58.37       66.74      2.67 o
   2   2   9      259.05      277.13      7.17 o
   3   2   9      295.43      288.22      5.07 o
   4   2   9        7.22        3.39      1.67 o
   5   2   9      443.97      448.72      7.09 o
   6   2   9      280.07      265.56      7.56 o
   7   2   9       46.48       32.42      4.11 o
 -10   3   9       73.84       48.15     12.40 o
  -9   3   9       21.31       17.84      1.93 o
  -8   3   9        8.85       14.87      1.29 o
  -7   3   9      313.36      323.30      4.20 o
  -6   3   9      445.13      467.77      5.54 o
  -5   3   9       54.75       39.18      2.88 o
  -4   3   9     1161.59     1200.98     11.50 o
  -3   3   9     1120.07     1112.45      9.32 o
  -2   3   9       23.29       20.42      1.26 o
  -1   3   9     1182.17     1196.20     10.76 o
   0   3   9      868.69      871.40      8.61 o
   1   3   9      114.25      114.09      3.03 o
   2   3   9      727.20      724.11      7.64 o
   3   3   9      548.11      558.76      6.99 o
   4   3   9       23.16       15.43      1.89 o
   5   3   9       14.85       14.26      2.57 o
   6   3   9      175.36      163.53      8.17 o
 -10   4   9      124.77      126.33     25.27 o
  -9   4   9       95.25       90.43      6.05 o
  -8   4   9        1.98        0.05      1.15 o
  -7   4   9      147.51      139.66      4.39 o
  -6   4   9      188.26      190.92      3.74 o
  -5   4   9      214.79      178.88      3.27 o
  -4   4   9      260.77      261.06      4.27 o
  -3   4   9      716.08      728.14      8.81 o
  -2   4   9      208.64      199.61      2.81 o
  -1   4   9      332.84      313.85      4.77 o
   0   4   9     3244.52     3377.11     24.19 o
   1   4   9       19.53       13.09      1.98 o
   2   4   9      728.96      727.34      7.77 o
   3   4   9     1456.92     1488.13     15.12 o
   4   4   9      363.01      353.58      7.95 o
   5   4   9        3.23       -2.75      2.97 o
   6   4   9      174.26      167.88      9.46 o
 -10   5   9      196.11      266.92     28.60 o
  -9   5   9       82.68       77.74     13.36 o
  -8   5   9        3.42        0.86      1.62 o
  -7   5   9      185.09      185.71      4.20 o
  -6   5   9      353.46      376.31      5.61 o
  -5   5   9      182.89      174.89      3.18 o
  -4   5   9       54.75       48.63      2.40 o
  -3   5   9      863.28      863.18     14.44 o
  -2   5   9      893.99      907.45      8.30 o
  -1   5   9     1005.14     1053.21     10.10 o
   0   5   9     1165.82     1170.87     10.98 o
   1   5   9      706.79      714.62      7.65 o
   2   5   9        3.15        0.94      1.86 o
   3   5   9      314.66      323.46      6.28 o
   4   5   9      594.71      590.87      9.49 o
   5   5   9        0.47        1.70      4.08 o
  -9   6   9      144.49      153.63      9.95 o
  -8   6   9       12.35        9.34      1.81 o
  -7   6   9      114.54      118.77      4.22 o
  -6   6   9      208.14      222.58      4.90 o
  -5   6   9      181.97      181.57      3.55 o
  -4   6   9        0.93       -1.70      1.70 o
  -3   6   9      653.44      664.57      7.29 o
  -2   6   9      103.51      101.69      2.92 o
  -1   6   9       10.71        1.68      1.57 o
   0   6   9      462.46      466.86      5.77 o
   1   6   9      842.97      836.27      8.82 o
   2   6   9      125.67      128.31      5.99 o
   3   6   9      620.95      569.37      9.70 o
   4   6   9      226.76      217.47      7.63 o
  -9   7   9      165.36      164.09      7.64 o
  -8   7   9       53.62       50.51      3.05 o
  -7   7   9        7.93        4.78      2.40 o
  -6   7   9      436.27      422.55      7.52 o
  -5   7   9      379.61      393.03      5.61 o
  -4   7   9        8.18       10.30      2.31 o
  -3   7   9      606.24      610.80      6.71 o
  -2   7   9      955.24      928.86      8.92 o
  -1   7   9       66.29       59.00      2.61 o
   0   7   9       32.05       32.03      1.98 o
   1   7   9      532.28      544.66      7.67 o
   2   7   9      148.39      144.79      7.20 o
   3   7   9       36.69       32.54      4.64 o
   4   7   9      278.85      272.59     10.29 o
  -9   8   9      148.28      129.86      9.93 o
  -8   8   9      224.43      239.29     13.13 o
  -7   8   9        9.87        8.73      3.19 o
  -6   8   9      237.80      229.15      5.96 o
  -5   8   9      678.48      682.73      8.20 o
  -4   8   9       69.48       62.37      3.10 o
  -3   8   9        4.87        3.18      1.56 o
  -2   8   9      282.37      271.98      5.56 o
  -1   8   9      574.87      583.84      7.18 o
   0   8   9        5.11        0.00      2.49 o
   1   8   9      374.82      355.28      7.06 o
   2   8   9      458.88      447.07     11.10 o
   3   8   9        6.37        4.41      3.56 o
  -8   9   9      166.55      182.92     11.67 o
  -7   9   9      208.06      216.90     16.99 o
  -6   9   9       10.13       13.12      5.57 o
  -5   9   9      309.39      280.95      5.84 o
  -4   9   9      245.61      261.02      5.24 o
  -3   9   9       42.35       34.00      2.35 o
  -2   9   9      287.40      294.73      7.28 o
  -1   9   9      502.69      515.45      7.52 o
   0   9   9        7.47        1.48      2.87 o
   1   9   9      244.51      236.62      6.91 o
   2   9   9      232.48      242.59     11.80 o
  -7  10   9       84.67       71.91     11.78 o
  -6  10   9       16.88       10.54      4.36 o
  -5  10   9       80.99       63.57      6.03 o
  -4  10   9      108.77      122.17      6.75 o
  -3  10   9       50.95       36.10      3.06 o
  -2  10   9       92.02       66.95      5.29 o
  -1  10   9      943.67      997.47     15.78 o
   0  10   9       69.27       42.07      4.71 o
   1  10   9       44.26       29.18      5.77 o
  -6  11   9       41.56       36.88      6.73 o
  -5  11   9       34.87       27.55      3.68 o
  -4  11   9      113.03      128.28     11.18 o
  -3  11   9      167.46      140.64      9.25 o
  -2  11   9       52.49       31.34      7.57 o
  -1  11   9      160.34      165.74     13.06 o
  -1 -15  10      333.72      333.12     12.97 o
   0 -15  10       67.54       51.18      5.27 o
   1 -15  10        0.63       -3.70      4.29 o
   2 -15  10      181.11      183.63     10.10 o
   3 -15  10       81.93       42.97      6.37 o
   4 -15  10        0.30       -4.11      4.11 o
  -3 -14  10       97.03       71.87      7.61 o
  -2 -14  10        2.08       -3.03      3.61 o
  -1 -14  10      365.17      346.36      9.75 o
   0 -14  10      267.20      273.28      7.79 o
   1 -14  10        1.40       -0.06      5.77 o
   2 -14  10       78.20       59.55      5.47 o
   3 -14  10      162.10      172.09      7.75 o
   4 -14  10       17.80       10.97      3.59 o
   5 -14  10      139.14      152.31      9.83 o
   6 -14  10      300.71      343.28     15.96 o
  -4 -13  10       58.66       43.31      7.33 o
  -3 -13  10      249.28      260.51     12.00 o
  -2 -13  10       64.99       50.89      4.75 o
  -1 -13  10      401.94      393.41      7.41 o
   0 -13  10      595.15      633.19     11.54 o
   1 -13  10       72.60       52.23      3.29 o
   2 -13  10      109.23      102.16      6.37 o
   3 -13  10      179.30      179.84      6.37 o
   4 -13  10      131.03      116.89      5.83 o
   5 -13  10       28.51       30.23      4.05 o
   6 -13  10      203.66      158.57     20.16 o
  -5 -12  10        2.03       -3.97      4.94 o
  -4 -12  10      153.97      129.78      7.43 o
  -3 -12  10      395.97      416.65      9.02 o
  -2 -12  10      221.26      201.59      7.92 o
  -1 -12  10      297.69      273.85      9.03 o
   0 -12  10      252.46      254.79      6.25 o
   1 -12  10      436.84      423.40      6.82 o
   2 -12  10       38.47       24.69      2.89 o
   3 -12  10      508.99      486.47      7.71 o
   4 -12  10      273.56      284.19      6.95 o
   5 -12  10        4.81       -1.66      2.89 o
   6 -12  10      126.39      134.69      7.64 o
   7 -12  10      181.17      181.30     13.28 o
  -5 -11  10       43.77       40.95      4.17 o
  -4 -11  10       86.08       57.30      3.74 o
  -3 -11  10      304.21      327.84      9.52 o
  -2 -11  10      128.58      120.53      4.23 o
  -1 -11  10       17.20       10.14      2.00 o
   0 -11  10      326.79      333.66      5.77 o
   1 -11  10      720.49      745.23      8.38 o
   2 -11  10       50.33       38.13      2.57 o
   3 -11  10       80.39       63.97      4.59 o
   4 -11  10      132.26      138.59      5.04 o
   5 -11  10       41.78       33.37      2.87 o
   6 -11  10       39.98       26.17      3.77 o
   7 -11  10      145.94      120.98     10.56 o
  -6 -10  10       53.55       41.86      4.02 o
  -5 -10  10      222.88      235.19      7.31 o
  -4 -10  10        2.42       -0.54      2.73 o
  -3 -10  10      307.13      314.40      6.36 o
  -2 -10  10      457.47      484.90      6.21 o
  -1 -10  10       39.54       20.70      1.95 o
   0 -10  10      127.39      120.50      4.14 o
   1 -10  10      504.52      528.05      7.87 o
   2 -10  10      110.43      111.32      5.26 o
   3 -10  10      125.26      111.20      3.71 o
   4 -10  10      183.67      188.02      5.26 o
   5 -10  10       78.22       79.66      5.29 o
   6 -10  10        1.20       -2.63      2.66 o
   7 -10  10      218.15      201.40     11.33 o
   8 -10  10      139.83      112.99     15.26 o
  -7  -9  10       34.42       25.51      4.52 o
  -6  -9  10       50.36       45.41      3.95 o
  -5  -9  10      340.63      345.59      7.06 o
  -4  -9  10      292.15      276.88      5.71 o
  -3  -9  10       50.06       43.38      2.76 o
  -2  -9  10     1975.62     2039.60     16.54 o
  -1  -9  10      581.74      612.86      7.22 o
   0  -9  10        2.91        0.66      2.71 o
   1  -9  10      804.94      804.98      9.15 o
   2  -9  10      767.36      815.49      8.61 o
   3  -9  10        0.89       -2.16      2.42 o
   4  -9  10      337.71      341.95      5.06 o
   5  -9  10       72.83       87.12      4.05 o
   6  -9  10      219.33      228.89      6.67 o
   7  -9  10        6.76        6.69      4.51 o
   8  -9  10       87.04       49.63      9.03 o
  -7  -8  10      141.19      136.23      8.04 o
  -6  -8  10        0.09       -1.04      2.70 o
  -5  -8  10      191.47      192.04      5.52 o
  -4  -8  10      565.90      603.51      6.79 o
  -3  -8  10      447.69      447.68      5.76 o
  -2  -8  10       73.62       81.22      3.46 o
  -1  -8  10     1247.11     1304.52     12.07 o
   0  -8  10      109.88       88.59      3.26 o
   1  -8  10      562.78      613.02      6.92 o
   2  -8  10     1147.62     1122.11     10.88 o
   3  -8  10      423.54      375.20      5.40 o
   4  -8  10       70.86       91.32      4.90 o
   5  -8  10      488.89      517.73      7.38 o
   6  -8  10        0.84       -1.36      2.69 o
   7  -8  10       48.84       38.93      5.04 o
   8  -8  10       81.89       50.09      5.62 o
  -8  -7  10       91.69       73.88      8.96 o
  -7  -7  10      184.43      196.15      6.98 o
  -6  -7  10        8.09        0.22      2.16 o
  -5  -7  10      404.65      402.10      5.70 o
  -4  -7  10      251.54      257.84      4.33 o
  -3  -7  10      381.75      362.03      5.19 o
  -2  -7  10       37.13       26.32      1.65 o
  -1  -7  10     1229.85     1237.80     11.44 o
   0  -7  10      205.77      222.85      4.03 o
   1  -7  10       96.23      103.38      2.92 o
   2  -7  10     1380.14     1450.71     12.47 o
   3  -7  10     2354.35     2375.15     18.92 o
   4  -7  10        7.90       11.78      1.36 o
   5  -7  10      300.71      302.49      7.14 o
   6  -7  10      440.11      429.48      7.72 o
   7  -7  10        0.46        0.20      3.44 o
   8  -7  10       59.76       44.19      5.34 o
  -8  -6  10      107.33      115.32      8.32 o
  -7  -6  10      329.58      347.60      7.28 o
  -6  -6  10        3.35       -0.92      2.14 o
  -5  -6  10      134.16      138.07      3.64 o
  -4  -6  10      237.08      248.66      3.94 o
  -3  -6  10      432.72      436.74      5.49 o
  -2  -6  10       98.10       84.40      2.83 o
  -1  -6  10      634.47      689.41      7.31 o
   0  -6  10      803.04      854.28      8.20 o
   1  -6  10      285.92      280.89      4.01 o
   2  -6  10      478.25      501.96      5.89 o
   3  -6  10     1192.48     1160.58     11.00 o
   4  -6  10       23.63       16.79      3.07 o
   5  -6  10       16.57       11.59      2.03 o
   6  -6  10      403.19      400.75      6.62 o
   7  -6  10       63.98       50.20      4.37 o
   8  -6  10       91.83       81.98     10.96 o
  -8  -5  10       38.17       26.32      4.05 o
  -7  -5  10      236.81      246.87      6.44 o
  -6  -5  10      178.30      179.00      5.53 o
  -5  -5  10       88.33       81.18      2.62 o
  -4  -5  10      992.07     1036.38      9.60 o
  -3  -5  10     1069.92     1128.04      9.83 o
  -2  -5  10       91.62       93.18      2.61 o
  -1  -5  10     1147.38     1199.53     10.36 o
   0  -5  10     1147.21     1155.74     10.54 o
   1  -5  10      122.73      117.87      2.83 o
   2  -5  10      335.15      334.32      5.02 o
   3  -5  10      726.22      710.64      7.76 o
   4  -5  10      268.15      257.41      4.54 o
   5  -5  10        0.63       -0.77      1.75 o
   6  -5  10      366.75      375.18      6.51 o
   7  -5  10       83.18       76.84      6.38 o
   8  -5  10        0.94        7.06      4.51 o
  -9  -4  10       64.64       45.81      4.46 o
  -8  -4  10        0.20       -3.00      3.00 o
  -7  -4  10      276.77      281.39      6.08 o
  -6  -4  10      683.76      708.64      7.39 o
  -5  -4  10      154.20      142.62      3.10 o
  -4  -4  10      562.40      596.53      5.91 o
  -3  -4  10      764.51      823.44      7.63 o
  -2  -4  10      810.40      862.96      8.08 o
  -1  -4  10        2.41       -0.14      1.03 o
   0  -4  10     1504.25     1559.50     12.86 o
   1  -4  10      613.13      619.80      6.75 o
   2  -4  10       17.34       15.92      1.45 o
   3  -4  10     1094.51     1092.29     10.51 o
   4  -4  10      514.41      509.51      6.75 o
   5  -4  10        0.82       -0.93      1.62 o
   6  -4  10      180.29      174.61      6.40 o
   7  -4  10      120.69      133.78      6.45 o
   8  -4  10       11.30        9.90      5.26 o
  -9  -3  10      213.15      224.25     11.08 o
  -8  -3  10       36.79       22.42      2.56 o
  -7  -3  10       50.81       37.44      2.83 o
  -6  -3  10      943.46      956.97      9.02 o
  -5  -3  10      443.46      443.53      4.97 o
  -4  -3  10        3.07        1.22      1.09 o
  -3  -3  10      555.27      551.72      5.81 o
  -2  -3  10      946.65      976.85      8.77 o
  -1  -3  10        2.67       -0.99      0.99 o
   0  -3  10     1207.90     1261.46     11.91 o
   1  -3  10      932.72      969.87      8.84 o
   2  -3  10      327.06      322.74      4.59 o
   3  -3  10      345.48      358.37      7.14 o
   4  -3  10      883.12      887.11      8.84 o
   5  -3  10      382.77      385.17      5.32 o
   6  -3  10       99.40       91.13      4.40 o
   7  -3  10      241.86      238.50      7.82 o
   8  -3  10       89.50       73.42     12.87 o
  -9  -2  10       53.00       49.95      3.74 o
  -8  -2  10      150.79      154.28      5.02 o
  -7  -2  10        5.30        1.60      1.62 o
  -6  -2  10      239.79      282.65      4.82 o
  -5  -2  10     1189.26     1192.28     11.63 o
  -4  -2  10       26.27       22.85      1.52 o
  -3  -2  10       54.32       44.68      2.02 o
  -2  -2  10     1006.73     1044.91      9.32 o
  -1  -2  10      385.57      399.79      5.07 o
   0  -2  10      388.69      391.96      4.80 o
   1  -2  10     1570.11     1669.96     14.32 o
   2  -2  10      686.39      702.60      7.41 o
   3  -2  10        3.14       19.66      2.74 o
   4  -2  10     1016.54     1054.46      9.59 o
   5  -2  10      625.13      646.00      8.50 o
   6  -2  10        3.46        5.93      2.32 o
   7  -2  10       49.43       50.54      4.19 o
  -9  -1  10       43.76       46.05      3.79 o
  -8  -1  10      161.26      162.40      4.95 o
  -7  -1  10        9.09        2.99      1.45 o
  -6  -1  10      995.44     1020.98      8.86 o
  -5  -1  10      242.02      234.42      4.51 o
  -4  -1  10      310.33      302.27      4.37 o
  -3  -1  10        3.24       -0.25      1.04 o
  -2  -1  10     1078.96     1144.74     10.04 o
  -1  -1  10     1326.12     1403.65     11.83 o
   0  -1  10      202.02      198.90      3.41 o
   1  -1  10      540.65      557.26      6.11 o
   2  -1  10     1351.30     1353.64     11.39 o
   3  -1  10      351.10      347.95      6.72 o
   4  -1  10      238.06      230.73      4.35 o
   5  -1  10      666.19      672.48      9.50 o
   6  -1  10       83.09       71.93      4.76 o
   7  -1  10        0.40        7.24      3.60 o
 -10   0  10       36.99       35.28     11.44 o
  -9   0  10       14.77       16.44      3.09 o
  -8   0  10      157.23      169.00      4.27 o
  -7   0  10      174.70      169.71      3.79 o
  -6   0  10        8.58       11.93      1.24 o
  -5   0  10     1580.23     1575.81     13.43 o
  -4   0  10      479.92      480.49      5.67 o
  -3   0  10        1.10       -0.66      1.17 o
  -2   0  10      609.84      628.82      6.48 o
  -1   0  10     1037.66     1033.93      9.34 o
   0   0  10      245.07      249.87      3.76 o
   1   0  10       45.86       42.63      2.54 o
   2   0  10      246.65      246.80      4.50 o
   3   0  10      232.79      233.35      5.33 o
   4   0  10       38.99       40.52      3.56 o
   5   0  10      503.10      537.33      8.16 o
   6   0  10      202.27      190.05      6.72 o
   7   0  10       10.90        1.03      4.06 o
 -10   1  10       27.67       21.78      3.46 o
  -9   1  10        4.23       -0.53      2.84 o
  -8   1  10      120.73      135.37      4.06 o
  -7   1  10      147.26      153.51      4.34 o
  -6   1  10       40.61       31.89      1.99 o
  -5   1  10      675.87      667.56      6.16 o
  -4   1  10     1591.40     1627.22     12.53 o
  -3   1  10        5.14       -1.61      1.71 o
  -2   1  10      554.43      558.14      6.05 o
  -1   1  10     1226.69     1253.27     11.40 o
   0   1  10     1019.46     1050.39      9.95 o
   1   1  10       86.10       73.39      2.80 o
   2   1  10      472.16      458.34      6.15 o
   3   1  10      249.80      233.19      4.71 o
   4   1  10        5.05        3.16      1.89 o
   5   1  10      411.24      405.60      7.01 o
   6   1  10      586.14      616.32     11.08 o
 -10   2  10       75.38       59.34      9.27 o
  -9   2  10       15.43       10.59      2.12 o
  -8   2  10       52.85       51.55      2.66 o
  -7   2  10      417.43      439.42      6.13 o
  -6   2  10      306.50      302.33      4.38 o
  -5   2  10       86.63       82.02      2.55 o
  -4   2  10     2361.20     2457.91     17.93 o
  -3   2  10     1871.09     1895.45     14.97 o
  -2   2  10        0.78       -0.35      1.27 o
  -1   2  10      834.55      856.48      8.52 o
   0   2  10     1498.70     1561.32     13.87 o
   1   2  10       13.12        7.71      1.45 o
   2   2  10      608.89      615.32      7.51 o
   3   2  10      411.40      412.38      6.14 o
   4   2  10      194.54      181.82      5.42 o
   5   2  10       44.94       39.44      3.24 o
   6   2  10      110.02      111.29      6.61 o
 -10   3  10      102.64       87.72     13.83 o
  -9   3  10       79.16       63.41      4.94 o
  -8   3  10        2.59        1.35      1.66 o
  -7   3  10      218.42      220.26      4.74 o
  -6   3  10      415.71      413.85      5.64 o
  -5   3  10       12.21        4.86      1.23 o
  -4   3  10      597.33      604.18      6.52 o
  -3   3  10      651.70      694.92      6.66 o
  -2   3  10      209.52      199.98      4.26 o
  -1   3  10      479.42      466.21      5.38 o
   0   3  10     1644.27     1654.21     20.09 o
   1   3  10      213.45      215.97      4.29 o
   2   3  10      161.75      150.48      4.49 o
   3   3  10      927.16      935.09     10.05 o
   4   3  10      307.19      314.64      6.73 o
   5   3  10       41.24       24.89      3.46 o
   6   3  10      193.16      186.61     11.99 o
  -9   4  10       89.27       98.46      7.70 o
  -8   4  10        3.98        2.66      1.95 o
  -7   4  10      149.75      153.28      4.87 o
  -6   4  10      465.69      465.12      6.15 o
  -5   4  10       22.84       24.84      1.43 o
  -4   4  10      101.57       96.16      3.34 o
  -3   4  10     1031.36     1074.24     10.36 o
  -2   4  10      421.15      433.22      5.43 o
  -1   4  10      205.50      202.69      4.06 o
   0   4  10     2053.16     2076.64     18.14 o
   1   4  10      454.91      475.31      6.66 o
   2   4  10       69.03       44.66      2.59 o
   3   4  10      331.20      350.25      6.55 o
   4   4  10      607.33      606.00      9.52 o
   5   4  10       15.69        6.16      3.88 o
  -9   5  10       64.67       62.75      5.39 o
  -8   5  10      120.72      123.57      4.65 o
  -7   5  10       90.03       94.69      5.46 o
  -6   5  10       67.55       62.33      3.48 o
  -5   5  10       95.02       92.34      3.93 o
  -4   5  10       41.40       27.04      1.81 o
  -3   5  10     1508.98     1535.01     14.27 o
  -2   5  10      956.24      983.12      8.64 o
  -1   5  10       90.97       85.60      3.15 o
   0   5  10       32.10       31.75      2.00 o
   1   5  10      428.93      450.61      6.95 o
   2   5  10       94.17       83.46      4.41 o
   3   5  10      200.78      194.39      6.31 o
   4   5  10      482.08      474.08     10.01 o
  -9   6  10       17.76       20.20      6.40 o
  -8   6  10       51.23       43.13      2.86 o
  -7   6  10        6.17        4.34      2.42 o
  -6   6  10      194.01      196.88      8.39 o
  -5   6  10      118.90      121.26      4.07 o
  -4   6  10       33.13       25.63      1.80 o
  -3   6  10      448.22      410.70      5.61 o
  -2   6  10      955.32      946.84      8.75 o
  -1   6  10      702.17      709.91      7.38 o
   0   6  10      136.35      130.39      3.94 o
   1   6  10      341.24      364.30      6.79 o
   2   6  10      182.77      185.38      6.45 o
   3   6  10       17.19        2.42      4.74 o
   4   6  10      239.51      233.80     11.05 o
  -9   7  10       77.59       85.24     19.07 o
  -8   7  10      145.66      152.36      7.92 o
  -7   7  10       24.90       23.79      2.97 o
  -6   7  10      146.76      137.98      6.21 o
  -5   7  10      291.87      293.69      6.05 o
  -4   7  10      209.90      212.49      4.71 o
  -3   7  10        3.79        0.11      1.87 o
  -2   7  10      464.42      486.28      7.13 o
  -1   7  10      454.48      435.06      6.26 o
   0   7  10        4.72       -1.13      2.01 o
   1   7  10      223.18      216.26      6.46 o
   2   7  10      270.54      281.86      7.61 o
   3   7  10       55.31       33.37      4.15 o
  -8   8  10      174.77      209.72     12.94 o
  -7   8  10      266.11      263.05     12.18 o
  -6   8  10        0.84        2.09      4.45 o
  -5   8  10      270.26      272.72      6.26 o
  -4   8  10      182.24      191.54      5.64 o
  -3   8  10       40.94       31.73      2.38 o
  -2   8  10      288.80      281.92      8.01 o
  -1   8  10      850.00      814.27      9.87 o
   0   8  10      104.46       86.06      4.96 o
   1   8  10      181.39      170.29      7.13 o
   2   8  10      335.54      310.00     12.23 o
  -7   9  10       94.90       69.43      8.07 o
  -6   9  10       28.11       20.18      4.68 o
  -5   9  10       49.35       36.10      3.07 o
  -4   9  10      365.16      405.61      8.68 o
  -3   9  10       37.11       23.68      2.83 o
  -2   9  10      102.45       71.67      4.90 o
  -1   9  10      876.62      899.01     13.94 o
   0   9  10      379.53      374.62      9.75 o
   1   9  10       87.72       68.24      6.95 o
  -6  10  10       60.68       40.26      8.75 o
  -5  10  10       73.87       54.70     12.63 o
  -4  10  10      169.51      165.91      8.57 o
  -3  10  10      275.31      287.62      8.25 o
  -2  10  10        0.46        3.58      4.12 o
  -1  10  10      535.18      539.61     13.16 o
   0 -15  11      233.46      234.47     15.20 o
   1 -15  11      103.12       69.71      5.50 o
   2 -15  11      142.94      134.21      9.98 o
   3 -15  11      300.47      306.87     12.44 o
  -2 -14  11       11.52       -3.44      4.12 o
  -1 -14  11      116.48      100.14      7.36 o
   0 -14  11      623.55      608.83     12.41 o
   1 -14  11       16.79        6.91      3.93 o
   2 -14  11       10.83       -0.44      4.04 o
   3 -14  11      251.58      262.19      9.16 o
   4 -14  11      196.33      225.58     10.61 o
   5 -14  11       18.69       10.96      4.41 o
  -3 -13  11      190.35      131.03      9.06 o
  -2 -13  11       90.12       58.75      4.20 o
  -1 -13  11      233.57      224.54      7.91 o
   0 -13  11      284.89      283.89      7.99 o
   1 -13  11      104.71       92.13      5.10 o
   2 -13  11       26.88       11.83      3.45 o
   3 -13  11      181.34      188.81      7.62 o
   4 -13  11      483.70      499.55      9.61 o
   5 -13  11        1.49        6.60      4.67 o
   6 -13  11       69.34       47.19      7.20 o
  -4 -12  11        6.61       -0.19      3.80 o
  -3 -12  11      248.60      262.90      7.98 o
  -2 -12  11      152.40      149.36      6.65 o
  -1 -12  11       19.30       11.18      4.37 o
   0 -12  11      286.94      289.20      9.11 o
   1 -12  11      406.00      413.50      8.02 o
   2 -12  11      252.36      224.94      6.32 o
   3 -12  11       64.93       45.13      3.40 o
   4 -12  11      292.27      302.47      7.38 o
   5 -12  11      142.39      136.19     10.48 o
   6 -12  11       19.96       11.09      6.41 o
  -5 -11  11      120.51       79.93      6.29 o
  -4 -11  11       26.06       18.59      3.73 o
  -3 -11  11      261.59      253.49      7.80 o
  -2 -11  11      178.54      192.44      5.62 o
  -1 -11  11      151.94      143.12      5.37 o
   0 -11  11        6.69        4.35      2.08 o
   1 -11  11      334.34      347.43      6.46 o
   2 -11  11      112.29      113.57      4.24 o
   3 -11  11       45.87       22.27      2.87 o
   4 -11  11      133.03      158.32      5.84 o
   5 -11  11      206.00      200.97      7.49 o
   6 -11  11        0.80       -3.85      3.85 o
   7 -11  11       56.62       38.48      9.08 o
  -6 -10  11       70.45       57.18      4.76 o
  -5 -10  11      305.45      286.17     10.29 o
  -4 -10  11      234.38      237.64     10.09 o
  -3 -10  11       51.19       32.66      3.17 o
  -2 -10  11     1158.34     1174.20     12.30 o
  -1 -10  11      576.79      593.59      7.57 o
   0 -10  11        0.02       -2.40      2.40 o
   1 -10  11      442.64      471.76      6.51 o
   2 -10  11      437.73      465.85      7.67 o
   3 -10  11        0.09       -2.06      2.06 o
   4 -10  11       58.04       50.78      3.16 o
   5 -10  11      222.98      246.89      6.45 o
   6 -10  11      151.53      140.41      8.24 o
   7 -10  11        0.46       -4.75      4.75 o
  -6  -9  11        2.66       -3.90      3.90 o
  -5  -9  11      219.12      220.82      6.80 o
  -4  -9  11      435.79      454.29      8.04 o
  -3  -9  11       94.60       76.52      3.00 o
  -2  -9  11      495.73      483.23      6.91 o
  -1  -9  11     1126.66     1166.13     11.40 o
   0  -9  11      266.98      253.34      5.34 o
   1  -9  11      430.94      415.54      7.35 o
   2  -9  11      744.28      746.68      9.71 o
   3  -9  11      175.35      197.76      5.39 o
   4  -9  11       43.11       26.52      2.81 o
   5  -9  11      118.66      153.78      6.05 o
   6  -9  11       91.29      108.00      6.51 o
   7  -9  11        0.01       -1.89      5.10 o
  -7  -8  11       93.26       60.68      5.90 o
  -6  -8  11       11.73        8.65      3.81 o
  -5  -8  11       42.66       34.82      2.89 o
  -4  -8  11      345.48      343.90      6.24 o
  -3  -8  11        2.51        1.66      1.78 o
  -2  -8  11     1334.55     1399.08     12.73 o
  -1  -8  11     1736.63     1858.51     15.62 o
   0  -8  11      268.05      262.44      4.43 o
   1  -8  11        0.72       -1.60      1.60 o
   2  -8  11     1244.89     1249.33     12.09 o
   3  -8  11      851.88      853.73      9.25 o
   4  -8  11       18.86       14.57      2.03 o
   5  -8  11      892.94      861.85     11.41 o
   6  -8  11      297.76      282.20      9.21 o
   7  -8  11       59.90       52.04      6.13 o
  -7  -7  11      292.24      313.91     10.79 o
  -6  -7  11       23.72       13.41      2.88 o
  -5  -7  11       60.91       44.51      2.56 o
  -4  -7  11      139.21      147.94      3.52 o
  -3  -7  11      577.12      595.97      6.78 o
  -2  -7  11      381.43      405.89      5.58 o
  -1  -7  11     1305.43     1319.31     12.31 o
   0  -7  11      963.36     1014.21     10.68 o
   1  -7  11      349.27      349.70      5.58 o
   2  -7  11      484.57      468.53      6.30 o
   3  -7  11     2083.46     2077.86     17.19 o
   4  -7  11       17.46       19.42      2.19 o
   5  -7  11       34.73       38.75      2.85 o
   6  -7  11       93.57      102.33      6.50 o
   7  -7  11      158.91      175.56     15.54 o
  -8  -6  11        0.02       -4.08      4.08 o
  -7  -6  11      155.47      153.72      7.10 o
  -6  -6  11       77.46       68.27      3.25 o
  -5  -6  11        1.02       -1.89      1.89 o
  -4  -6  11       11.97       12.69      2.15 o
  -3  -6  11      480.67      496.41      5.64 o
  -2  -6  11       43.88       37.06      2.58 o
  -1  -6  11      424.23      416.59      5.39 o
   0  -6  11      519.07      571.09      6.31 o
   1  -6  11      101.72       81.17      2.85 o
   2  -6  11      178.55      173.49      5.97 o
   3  -6  11      797.61      777.81      7.52 o
   4  -6  11      340.70      321.17      4.76 o
   5  -6  11       18.35       14.18      1.89 o
   6  -6  11       65.13       59.44      7.58 o
   7  -6  11      269.19      264.53     16.62 o
  -8  -5  11        0.70        0.54      5.67 o
  -7  -5  11      161.98      157.32      7.57 o
  -6  -5  11      261.01      265.63      5.12 o
  -5  -5  11       31.89       29.45      2.76 o
  -4  -5  11       14.90        5.62      1.44 o
  -3  -5  11      209.74      213.43      3.79 o
  -2  -5  11      694.62      706.56      6.96 o
  -1  -5  11       51.55       48.90      2.16 o
   0  -5  11      715.30      790.50      7.82 o
   1  -5  11      516.16      557.68      6.89 o
   2  -5  11       19.27        3.77      1.76 o
   3  -5  11      531.02      532.19      6.85 o
   4  -5  11      246.59      262.97      4.23 o
   5  -5  11       45.31       32.73      2.71 o
   6  -5  11       74.79       61.83      3.67 o
   7  -5  11      218.50      239.01     10.41 o
  -8  -4  11       54.05       46.63      4.34 o
  -7  -4  11       34.30       31.23      2.84 o
  -6  -4  11      560.34      569.75      7.21 o
  -5  -4  11      285.37      292.42      4.93 o
  -4  -4  11        6.27        5.61      1.40 o
  -3  -4  11      696.89      711.40      7.37 o
  -2  -4  11      783.97      814.72      7.97 o
  -1  -4  11       51.61       39.73      2.43 o
   0  -4  11      443.56      458.98      5.56 o
   1  -4  11      554.97      552.90      6.62 o
   2  -4  11      208.68      204.25      4.29 o
   3  -4  11      165.46      147.97      3.38 o
   4  -4  11      583.76      619.93      7.58 o
   5  -4  11      346.33      355.65      5.88 o
   6  -4  11       39.61       27.76      2.73 o
   7  -4  11      297.40      296.30     10.13 o
  -9  -3  11      171.31      194.00     10.18 o
  -8  -3  11       41.29       31.48      3.77 o
  -7  -3  11       11.81        7.23      1.98 o
  -6  -3  11      242.33      248.03      4.68 o
  -5  -3  11      908.51      952.93      8.47 o
  -4  -3  11      184.26      166.02      3.30 o
  -3  -3  11      393.41      405.46      5.57 o
  -2  -3  11     1201.12     1237.47     10.96 o
  -1  -3  11      711.87      730.51      7.80 o
   0  -3  11      109.05      104.17      3.22 o
   1  -3  11     1883.87     1943.48     16.64 o
   2  -3  11      962.28      934.26      9.56 o
   3  -3  11       18.03       12.79      1.67 o
   4  -3  11      464.13      456.26      5.80 o
   5  -3  11      462.49      443.37      7.59 o
   6  -3  11        0.03        1.44      2.82 o
   7  -3  11      120.80      132.74      8.30 o
  -9  -2  11        3.67        1.66      3.87 o
  -8  -2  11      177.35      182.46      6.55 o
  -7  -2  11       95.29       84.48      4.15 o
  -6  -2  11      284.02      267.89      3.78 o
  -5  -2  11      701.50      764.25      7.00 o
  -4  -2  11        7.03        1.74      1.40 o
  -3  -2  11       10.59        6.19      1.70 o
  -2  -2  11     1058.75     1082.99      9.85 o
  -1  -2  11     1101.22     1135.24     10.31 o
   0  -2  11       13.85       10.25      1.43 o
   1  -2  11     1124.39     1150.81     10.51 o
   2  -2  11     3606.45     3682.05     29.21 o
   3  -2  11      190.91      199.01      4.04 o
   4  -2  11      761.62      724.30      8.06 o
   5  -2  11      295.54      302.84      6.47 o
   6  -2  11      175.92      174.79      7.23 o
   7  -2  11       37.88       40.04      4.17 o
  -9  -1  11       66.28       74.20      6.45 o
  -8  -1  11      170.34      181.12      5.73 o
  -7  -1  11      101.35       91.14      4.06 o
  -6  -1  11      131.90      120.74      3.80 o
  -5  -1  11       72.77       88.09      3.24 o
  -4  -1  11      236.16      226.65      5.05 o
  -3  -1  11        9.72        1.32      1.90 o
  -2  -1  11      654.51      665.80      6.98 o
  -1  -1  11     1108.69     1165.27     13.63 o
   0  -1  11      168.67      155.56      4.45 o
   1  -1  11      144.16      139.93      3.65 o
   2  -1  11     2371.43     2390.45     20.03 o
   3  -1  11      377.51      354.26      5.39 o
   4  -1  11        0.11        2.04      2.13 o
   5  -1  11      272.94      290.16      7.15 o
   6  -1  11      487.28      502.59      9.72 o
  -9   0  11       25.61       14.98      3.55 o
  -8   0  11      151.39      161.89      5.38 o
  -7   0  11      118.64      129.85      3.93 o
  -6   0  11       12.16        7.56      1.79 o
  -5   0  11      469.48      492.42      5.59 o
  -4   0  11      852.93      854.48      9.86 o
  -3   0  11       13.80        1.66      1.57 o
  -2   0  11      347.88      357.87      5.02 o
  -1   0  11       85.10       89.24      3.06 o
   0   0  11        4.27       -1.55      1.55 o
   1   0  11       62.35       45.00      2.90 o
   2   0  11     1173.00     1229.66     16.47 o
   3   0  11      567.43      588.84      6.75 o
   4   0  11       48.75       41.55      3.09 o
   5   0  11      134.68      146.31      6.80 o
   6   0  11      563.53      594.82     11.91 o
  -9   1  11       18.40       12.21      3.18 o
  -8   1  11      111.47      120.21      4.92 o
  -7   1  11      296.69      317.94      6.85 o
  -6   1  11      173.04      171.16      4.05 o
  -5   1  11        0.11       -0.77      1.26 o
  -4   1  11     1093.72     1097.48      9.87 o
  -3   1  11     1685.64     1664.10     14.62 o
  -2   1  11        0.64       -0.46      1.41 o
  -1   1  11      424.29      448.74      5.94 o
   0   1  11       33.50       28.41      2.01 o
   1   1  11        5.83        2.12      1.56 o
   2   1  11      270.79      248.56      4.53 o
   3   1  11      639.48      644.87      8.24 o
   4   1  11       66.02       50.64      2.91 o
   5   1  11        5.26        6.14      2.83 o
   6   1  11      186.66      206.09      9.08 o
  -9   2  11       43.00       34.50      6.26 o
  -8   2  11        5.99        3.78      2.32 o
  -7   2  11      318.90      336.82      7.01 o
  -6   2  11      645.17      677.71      8.33 o
  -5   2  11       44.89       40.91      1.93 o
  -4   2  11      139.22      133.64      3.27 o
  -3   2  11      308.37      293.70      4.54 o
  -2   2  11      161.23      165.13      4.12 o
  -1   2  11      186.00      182.40      4.35 o
   0   2  11      133.16      123.68      3.49 o
   1   2  11      483.02      508.68      6.72 o
   2   2  11      228.50      229.57      4.96 o
   3   2  11      654.76      648.76      8.55 o
   4   2  11       47.74       39.09      3.19 o
   5   2  11       97.32       87.16      7.91 o
  -9   3  11      120.14      149.12      8.04 o
  -8   3  11        0.03       -2.37      2.37 o
  -7   3  11       54.98       52.24      3.05 o
  -6   3  11      371.71      375.84      6.66 o
  -5   3  11       75.76       77.37      3.30 o
  -4   3  11      361.93      360.63      4.86 o
  -3   3  11      750.41      766.38      7.67 o
  -2   3  11      592.00      621.58      7.68 o
  -1   3  11        3.14        2.37      1.48 o
   0   3  11     1182.41     1241.17     11.66 o
   1   3  11      677.50      681.36      7.95 o
   2   3  11        1.50        1.29      2.19 o
   3   3  11      394.64      381.29      7.05 o
   4   3  11      422.49      401.38      8.61 o
   5   3  11      191.96      194.05     11.63 o
  -9   4  11       72.09       81.23      6.70 o
  -8   4  11      104.98      124.31      6.56 o
  -7   4  11       63.34       50.89      3.29 o
  -6   4  11      275.75      279.43      6.75 o
  -5   4  11       39.48       39.17      2.55 o
  -4   4  11        0.70       -1.62      1.62 o
  -3   4  11      640.95      631.31      7.45 o
  -2   4  11     1447.43     1509.08     12.77 o
  -1   4  11       24.99       19.64      1.62 o
   0   4  11      138.18      136.30      4.75 o
   1   4  11      445.92      455.18      7.65 o
   2   4  11      346.81      351.79      8.92 o
   3   4  11       25.02       18.59      3.96 o
   4   4  11      443.36      433.82     10.40 o
  -9   5  11       13.35        6.06      4.10 o
  -8   5  11       83.73       73.92      4.76 o
  -7   5  11        2.28        0.41      2.60 o
  -6   5  11      124.22      131.93      5.56 o
  -5   5  11      563.30      553.75      8.06 o
  -4   5  11      104.51      121.12      4.42 o
  -3   5  11      295.01      272.79      5.58 o
  -2   5  11     1105.22     1120.65      9.95 o
  -1   5  11       10.21        7.45      1.60 o
   0   5  11      119.84      127.36      4.62 o
   1   5  11      336.76      351.67      6.95 o
   2   5  11      528.90      518.94      8.24 o
   3   5  11        0.68       -2.91      2.91 o
   4   5  11      151.20      163.08     10.29 o
  -8   6  11      164.02      180.11     10.94 o
  -7   6  11       27.13       20.31      3.78 o
  -6   6  11       41.65       28.41      3.17 o
  -5   6  11      188.88      178.70      5.73 o
  -4   6  11      347.76      335.39      6.39 o
  -3   6  11        5.95        7.02      2.30 o
  -2   6  11      388.13      377.17      4.86 o
  -1   6  11      329.52      300.28      5.66 o
   0   6  11        1.40       -1.03      2.20 o
   1   6  11      217.90      213.41      7.07 o
   2   6  11      365.02      369.63      8.32 o
   3   6  11       15.26       -1.71      3.85 o
  -8   7  11      104.00       89.99     11.90 o
  -7   7  11      321.78      366.83     18.37 o
  -6   7  11       12.31        7.03      3.60 o
  -5   7  11      343.32      353.91      8.05 o
  -4   7  11      386.08      373.41      7.85 o
  -3   7  11        3.74        3.65      2.25 o
  -2   7  11      226.92      200.59      5.26 o
  -1   7  11      408.36      426.08      7.13 o
   0   7  11       45.36       36.43      2.89 o
   1   7  11       86.27       69.99      5.13 o
   2   7  11      226.39      209.66      8.13 o
  -7   8  11       65.23       51.66      5.19 o
  -6   8  11       53.92       48.39      4.77 o
  -5   8  11       23.60       16.74      3.54 o
  -4   8  11      187.37      170.59      8.60 o
  -3   8  11      233.59      230.15      5.58 o
  -2   8  11        4.87       -1.12      2.42 o
  -1   8  11      521.84      506.92      9.41 o
   0   8  11      340.28      353.30      9.82 o
   1   8  11      108.72       69.14      8.49 o
  -6   9  11       37.07       24.57      5.35 o
  -5   9  11       13.60       10.37      7.05 o
  -4   9  11      250.72      260.65     10.85 o
  -3   9  11      200.91      222.12     11.04 o
  -2   9  11       15.34       12.57      4.19 o
  -1   9  11      477.62      481.61     12.25 o
  -1 -14  12        5.76       -1.64      4.42 o
   0 -14  12      259.05      236.22     10.45 o
   1 -14  12       94.09       82.56      7.60 o
   2 -14  12        3.80        1.29      4.06 o
   3 -14  12      240.42      277.70     12.11 o
   4 -14  12      257.80      280.14     11.69 o
  -3 -13  12      323.59      308.07     16.70 o
  -2 -13  12      140.98      173.49     16.68 o
  -1 -13  12        0.60        1.51      4.57 o
   0 -13  12       10.64        1.85      3.75 o
   1 -13  12      331.35      351.18      9.80 o
   2 -13  12       86.74       62.13      4.73 o
   3 -13  12      123.76      141.01      8.58 o
   4 -13  12      452.12      462.57     11.96 o
   5 -13  12      161.81      157.64      9.61 o
  -4 -12  12       43.86       35.37      5.15 o
  -3 -12  12      260.49      233.16     10.16 o
  -2 -12  12      222.67      243.84      8.78 o
  -1 -12  12      175.55      160.87      7.13 o
   0 -12  12        3.80       -3.31      3.31 o
   1 -12  12       79.98       63.57      4.23 o
   2 -12  12      116.21      115.00      6.55 o
   3 -12  12       17.94       11.12      3.38 o
   4 -12  12      105.80       87.05      5.93 o
   5 -12  12      122.69      128.28      8.57 o
  -5 -11  12      141.98      172.18     10.12 o
  -4 -11  12      270.78      258.83      9.30 o
  -3 -11  12       23.92       23.02      3.87 o
  -2 -11  12      336.86      317.46      9.90 o
  -1 -11  12      161.31      157.92      6.75 o
   0 -11  12       47.81       37.37      3.04 o
   1 -11  12      172.52      165.61      5.70 o
   2 -11  12      197.18      209.62      9.60 o
   3 -11  12       11.70        4.17      2.89 o
   4 -11  12      108.57      100.04      5.84 o
   5 -11  12      127.24      102.11      6.25 o
   6 -11  12       36.54       28.41      5.28 o
  -5 -10  12       92.22       74.18      6.18 o
  -4 -10  12      267.48      281.51      8.31 o
  -3 -10  12       86.18       67.63      4.69 o
  -2 -10  12      127.59      145.88      5.54 o
  -1 -10  12      679.58      747.64     10.86 o
   0 -10  12      154.21      151.39      5.65 o
   1 -10  12       73.36       67.03      4.74 o
   2 -10  12      311.70      332.25      6.47 o
   3 -10  12       85.19       74.99      4.89 o
   4 -10  12       11.95        6.55      2.48 o
   5 -10  12      130.14      137.84      7.40 o
   6 -10  12      108.27       72.43      8.69 o
  -6  -9  12       13.75       13.37      3.92 o
  -5  -9  12       30.59       27.64      3.39 o
  -4  -9  12      405.78      398.82      7.80 o
  -3  -9  12        0.36       -2.05      2.05 o
  -2  -9  12       48.05       34.59      2.65 o
  -1  -9  12      295.26      295.33      7.13 o
   0  -9  12      472.47      456.26      6.48 o
   1  -9  12       34.13       12.95      2.06 o
   2  -9  12      202.12      209.28      5.51 o
   3  -9  12      194.94      229.39      6.18 o
   4  -9  12       31.08       30.32      2.61 o
   5  -9  12      382.14      369.23     10.67 o
   6  -9  12      318.08      322.02     19.50 o
  -7  -8  12      190.08      182.10     12.23 o
  -6  -8  12       55.26       41.42      4.93 o
  -5  -8  12       86.34       72.20      4.38 o
  -4  -8  12      477.70      487.84      7.79 o
  -3  -8  12      289.14      303.99      5.45 o
  -2  -8  12        1.85       -0.31      2.04 o
  -1  -8  12      594.85      605.08      8.06 o
   0  -8  12      361.51      364.53      5.45 o
   1  -8  12      117.39      100.68      4.09 o
   2  -8  12      121.61      139.24      4.16 o
   3  -8  12      505.71      564.75      7.82 o
   4  -8  12      283.77      277.89      6.04 o
   5  -8  12       55.51       39.68      4.30 o
   6  -8  12      118.08       98.34     21.69 o
   7  -8  12      200.71      221.90     17.36 o
  -7  -7  12      124.83      133.88     12.87 o
  -6  -7  12      196.47      200.18      9.14 o
  -5  -7  12       40.45       21.61      2.76 o
  -4  -7  12      162.15      159.27      4.56 o
  -3  -7  12      577.91      588.33      6.85 o
  -2  -7  12       82.86       73.77      4.65 o
  -1  -7  12      240.48      233.22      4.40 o
   0  -7  12      890.46      891.14      9.21 o
   1  -7  12      258.30      252.91      4.70 o
   2  -7  12       22.35       18.94      1.83 o
   3  -7  12      229.00      248.50      4.77 o
   4  -7  12       34.16       36.24      2.41 o
   5  -7  12        0.82       -0.22      3.23 o
   6  -7  12      121.98      120.35     12.45 o
   7  -7  12      295.48      354.81     28.69 o
  -7  -6  12       32.28       20.37      4.54 o
  -6  -6  12       94.09       96.69      5.60 o
  -5  -6  12      305.66      291.80      5.24 o
  -4  -6  12        0.61       -0.33      1.68 o
  -3  -6  12      943.89     1004.10      9.42 o
  -2  -6  12      449.52      462.16      5.92 o
  -1  -6  12        8.51        7.45      1.42 o
   0  -6  12      840.59      879.22      8.78 o
   1  -6  12     1225.83     1206.06     11.10 o
   2  -6  12        2.53        2.43      1.48 o
   3  -6  12       34.95       35.29      2.09 o
   4  -6  12      370.71      367.72      5.02 o
   5  -6  12        6.37        2.79      2.01 o
   6  -6  12       73.02       71.46      6.52 o
   7  -6  12      176.49      209.47     22.06 o
  -8  -5  12       56.75       41.76      4.88 o
  -7  -5  12       33.01       23.28      3.97 o
  -6  -5  12      209.62      211.97      8.35 o
  -5  -5  12      520.72      536.66      6.60 o
  -4  -5  12       10.62        8.90      1.43 o
  -3  -5  12      278.10      293.98      4.93 o
  -2  -5  12      885.75      968.66      8.97 o
  -1  -5  12      197.08      189.96      4.04 o
   0  -5  12      179.25      180.16      3.64 o
   1  -5  12     1070.30     1038.58      9.95 o
   2  -5  12      204.01      198.08      3.95 o
   3  -5  12        2.66        1.66      1.66 o
   4  -5  12      456.34      474.69      6.02 o
   5  -5  12       63.84       55.42      3.06 o
   6  -5  12       21.12       13.04      3.83 o
   7  -5  12      105.84      122.52     21.45 o
  -8  -4  12       84.45       64.25      5.69 o
  -7  -4  12        5.84       -2.99      2.99 o
  -6  -4  12       78.88       77.51      3.19 o
  -5  -4  12      487.62      506.01      6.30 o
  -4  -4  12      546.11      533.77      6.15 o
  -3  -4  12      261.97      270.32      4.68 o
  -2  -4  12      505.77      505.14      6.39 o
  -1  -4  12      338.00      318.34      5.09 o
   0  -4  12       86.80       69.81      3.14 o
   1  -4  12      897.76      867.18      8.84 o
   2  -4  12      455.47      475.91      6.19 o
   3  -4  12        7.65        3.56      1.54 o
   4  -4  12      243.33      242.94      6.72 o
   5  -4  12      184.87      185.72      5.11 o
   6  -4  12        0.13       -3.52      3.52 o
  -8  -3  12      122.35      115.29      8.92 o
  -7  -3  12       34.38       25.75      2.52 o
  -6  -3  12       91.81       88.86      3.44 o
  -5  -3  12      262.67      282.54      4.15 o
  -4  -3  12        0.68       -1.60      1.60 o
  -3  -3  12       25.17       21.07      1.90 o
  -2  -3  12      552.02      577.80      7.31 o
  -1  -3  12      732.54      756.97      7.89 o
   0  -3  12       45.61       31.83      2.41 o
   1  -3  12     1533.10     1569.62     13.62 o
   2  -3  12      525.82      514.63      6.74 o
   3  -3  12       47.97       45.68      2.60 o
   4  -3  12      298.20      286.40      5.84 o
   5  -3  12      403.78      391.68      6.85 o
   6  -3  12       17.55       17.75      3.38 o
  -8  -2  12      176.48      202.53      8.13 o
  -7  -2  12      116.01      115.63      4.93 o
  -6  -2  12       50.99       44.39      2.04 o
  -5  -2  12      318.74      332.25      5.02 o
  -4  -2  12      355.15      380.58      5.40 o
  -3  -2  12        8.70        1.49      1.76 o
  -2  -2  12      458.97      470.56      6.30 o
  -1  -2  12     1663.85     1756.31     14.87 o
   0  -2  12      413.71      454.14      5.96 o
   1  -2  12      272.73      258.10      4.49 o
   2  -2  12      665.64      681.39      8.47 o
   3  -2  12      498.21      500.27      6.47 o
   4  -2  12        5.33        2.51      1.88 o
   5  -2  12      232.22      257.94      8.01 o
   6  -2  12      149.26      145.34      7.85 o
  -9  -1  12        0.01       -2.85      3.50 o
  -8  -1  12      115.09      128.58      6.80 o
  -7  -1  12      125.40      139.62      4.89 o
  -6  -1  12       23.14       10.46      1.88 o
  -5  -1  12       19.94       16.70      1.76 o
  -4  -1  12      744.82      791.62      8.43 o
  -3  -1  12      193.98      180.51      4.82 o
  -2  -1  12       55.35       45.76      2.38 o
  -1  -1  12       79.47       76.52      3.14 o
   0  -1  12      708.68      703.84      7.73 o
   1  -1  12       26.39       26.41      2.01 o
   2  -1  12      403.99      415.68      5.95 o
   3  -1  12      383.81      389.35      5.86 o
   4  -1  12       72.70       58.99      4.71 o
   5  -1  12       73.45       60.32      4.85 o
   6  -1  12      222.49      245.53      9.84 o
  -9   0  12       24.07       19.67      4.69 o
  -8   0  12       58.67       46.95      3.75 o
  -7   0  12      315.03      321.86      6.96 o
  -6   0  12      280.46      274.08      6.78 o
  -5   0  12       36.35       25.32      2.01 o
  -4   0  12      523.14      541.57      6.61 o
  -3   0  12      872.63      881.29     10.42 o
  -2   0  12       34.92       29.25      2.08 o
  -1   0  12      274.75      288.81      5.20 o
   0   0  12      688.17      718.95      8.04 o
   1   0  12      610.38      601.62      7.10 o
   2   0  12      122.60      129.97      4.12 o
   3   0  12      532.54      553.93      7.92 o
   4   0  12      102.83       98.95      5.04 o
   5   0  12       11.47       17.85      3.73 o
  -9   1  12       46.19       36.87      3.65 o
  -8   1  12        4.28        2.67      2.87 o
  -7   1  12      199.38      200.89      5.58 o
  -6   1  12      365.75      383.26      9.01 o
  -5   1  12      159.45      154.45      4.08 o
  -4   1  12       27.30       24.28      1.65 o
  -3   1  12      645.47      650.27      7.78 o
  -2   1  12      196.63      171.87      4.46 o
  -1   1  12        3.15       -0.70      1.79 o
   0   1  12      621.92      627.01      7.55 o
   1   1  12      565.52      560.16      6.67 o
   2   1  12        0.80       -0.36      2.64 o
   3   1  12      460.30      447.40      7.80 o
   4   1  12      214.26      221.77      6.89 o
   5   1  12        9.03       14.62      4.59 o
  -9   2  12      154.46      195.06     12.39 o
  -8   2  12        8.31        0.72      3.10 o
  -7   2  12      173.64      170.84      6.10 o
  -6   2  12      228.57      216.57      5.17 o
  -5   2  12      135.91      137.37      3.82 o
  -4   2  12      329.06      296.34      4.46 o
  -3   2  12      697.67      717.32      7.57 o
  -2   2  12      342.96      351.89      5.38 o
  -1   2  12        2.43        1.67      2.02 o
   0   2  12      316.40      315.60      5.25 o
   1   2  12     1010.01     1066.86     12.72 o
   2   2  12        8.75        3.87      2.95 o
   3   2  12      430.33      423.43      8.13 o
   4   2  12      655.45      638.07     11.03 o
   5   2  12      162.22      174.27     12.96 o
  -8   3  12       66.53       56.40      4.30 o
  -7   3  12       58.04       55.36      4.79 o
  -6   3  12      478.60      501.74      8.69 o
  -5   3  12      133.91      139.93      5.80 o
  -4   3  12       37.04       32.13      2.02 o
  -3   3  12      436.13      429.76      5.58 o
  -2   3  12      942.03      993.96     10.43 o
  -1   3  12       33.77       34.47      2.95 o
   0   3  12      581.86      580.02      8.03 o
   1   3  12      270.31      256.69      6.97 o
   2   3  12      409.20      412.39     10.92 o
   3   3  12       41.34       35.08      3.31 o
   4   3  12      311.42      319.29     10.81 o
  -8   4  12       93.26       77.18      5.81 o
  -7   4  12        0.86       -2.28      2.81 o
  -6   4  12      246.22      251.69      6.90 o
  -5   4  12      286.09      295.81      7.04 o
  -4   4  12       65.98       58.31      4.30 o
  -3   4  12      223.83      224.88      5.26 o
  -2   4  12      837.33      840.89      9.20 o
  -1   4  12        2.08        2.44      2.12 o
   0   4  12       12.47        8.49      2.19 o
   1   4  12      397.22      412.38      7.71 o
   2   4  12      412.76      383.96      7.55 o
   3   4  12        2.84        4.68      3.16 o
  -8   5  12      137.37      127.83     11.35 o
  -7   5  12       24.97       21.92      6.95 o
  -6   5  12       83.36       52.77      6.06 o
  -5   5  12      390.84      386.79      8.27 o
  -4   5  12      193.99      198.25      5.97 o
  -3   5  12        4.58        3.78      2.65 o
  -2   5  12      422.54      417.53      6.13 o
  -1   5  12      478.60      483.62      7.30 o
   0   5  12       41.86       28.39      3.04 o
   1   5  12       98.73      101.67      6.11 o
   2   5  12      320.06      314.09      8.72 o
   3   5  12       32.32       21.14      4.58 o
  -7   6  12      210.34      236.25     10.50 o
  -6   6  12        0.21       -0.27      4.89 o
  -5   6  12      359.92      368.79     11.38 o
  -4   6  12      515.52      530.61     11.40 o
  -3   6  12       36.32       26.90      3.06 o
  -2   6  12       45.72       34.31      2.18 o
  -1   6  12      230.61      227.82      6.33 o
   0   6  12      133.79      131.53      6.71 o
   1   6  12       18.18       13.52      3.30 o
   2   6  12      209.49      191.53     10.07 o
  -7   7  12       95.98       93.94      9.55 o
  -6   7  12       91.56       90.40      9.91 o
  -5   7  12       25.13        8.47      3.88 o
  -4   7  12      330.33      337.76     10.49 o
  -3   7  12      339.65      340.88      8.02 o
  -2   7  12        4.77       -0.34      2.93 o
  -1   7  12      254.70      229.40      7.58 o
   0   7  12      183.88      200.97      9.46 o
   1   7  12        4.96        0.87      4.46 o
  -6   8  12       51.41       46.13      8.25 o
  -5   8  12        2.98       -4.02      4.02 o
  -4   8  12      282.00      265.56     12.32 o
  -3   8  12      289.36      262.59      9.99 o
  -2   8  12        6.28       -0.55      4.15 o
  -1   8  12      203.16      193.99     10.20 o
   0 -14  13      136.15      105.22     11.32 o
   1 -14  13      220.35      218.00     13.03 o
   2 -14  13       48.44       26.19      7.65 o
  -2 -13  13      176.70      144.50     23.02 o
  -1 -13  13       20.55       17.16      4.94 o
   0 -13  13       27.73       14.05      8.04 o
   1 -13  13      257.16      290.10     10.41 o
   2 -13  13      353.87      359.69     10.86 o
   3 -13  13       19.84        4.40      5.85 o
   4 -13  13       54.37       47.64      6.11 o
  -3 -12  13       25.08       14.63      4.61 o
  -2 -12  13      168.28      177.41      8.61 o
  -1 -12  13       75.47       73.47      6.01 o
   0 -12  13        4.66       -0.87      4.71 o
   1 -12  13      135.56      128.04      6.33 o
   2 -12  13      302.57      310.76      8.70 o
   3 -12  13       21.42       16.91      4.49 o
   4 -12  13       37.45       33.82      5.59 o
   5 -12  13      146.46      181.12     11.39 o
  -4 -11  13      193.45      174.57     10.52 o
  -3 -11  13       17.83        9.74      4.49 o
  -2 -11  13       94.15       88.21      8.49 o
  -1 -11  13      478.94      467.26     10.19 o
   0 -11  13      385.95      374.04      8.66 o
   1 -11  13       32.08       18.58      3.70 o
   2 -11  13      454.78      466.16     14.42 o
   3 -11  13      116.69      118.70      6.90 o
   4 -11  13        6.88        4.57      4.15 o
   5 -11  13      113.27       90.56     16.38 o
  -5 -10  13        8.05        3.83      4.27 o
  -4 -10  13      207.68      206.23     15.35 o
  -3 -10  13      244.41      252.03      7.84 o
  -2 -10  13        0.30       -2.23      3.18 o
  -1 -10  13      109.55      114.17      5.56 o
   0 -10  13      245.60      249.33      6.81 o
   1 -10  13        0.00       -3.21      3.21 o
   2 -10  13      219.87      236.00      8.62 o
   3 -10  13      318.44      328.71     12.66 o
   4 -10  13        5.85       -1.78      3.32 o
   5 -10  13       45.26       34.23      4.55 o
  -5  -9  13       21.30       21.03      4.06 o
  -4  -9  13      297.27      296.68      7.61 o
  -3  -9  13      250.08      235.54      6.54 o
  -2  -9  13        6.19       -1.25      2.57 o
  -1  -9  13      369.17      382.12      9.30 o
   0  -9  13      261.04      275.22      9.13 o
   1  -9  13       35.90       33.77      3.16 o
   2  -9  13       41.11       40.74      3.68 o
   3  -9  13      666.09      708.96     17.30 o
   4  -9  13      339.66      317.92      9.64 o
   5  -9  13       42.98       34.61      6.28 o
   6  -9  13      373.93      417.10     23.12 o
  -6  -8  13      172.22      178.74      9.40 o
  -5  -8  13       26.06       11.11      3.22 o
  -4  -8  13      319.83      303.00      5.96 o
  -3  -8  13      419.03      448.20      7.50 o
  -2  -8  13       93.44       76.96      4.60 o
  -1  -8  13      230.71      226.18      5.88 o
   0  -8  13      380.37      419.34      6.96 o
   1  -8  13      190.93      209.73      5.42 o
   2  -8  13       15.87        7.48      2.71 o
   3  -8  13      255.16      267.50      6.46 o
   4  -8  13      205.36      210.60      9.24 o
   5  -8  13       11.54       -0.05      3.70 o
   6  -8  13      173.14      187.36     16.31 o
  -7  -7  13       29.47       34.98      6.84 o
  -6  -7  13      152.78      149.84     10.36 o
  -5  -7  13       28.88       25.64      3.72 o
  -4  -7  13      292.09      274.80      5.48 o
  -3  -7  13      631.67      649.66      8.45 o
  -2  -7  13      486.18      494.74      6.63 o
  -1  -7  13       11.64        4.36      1.78 o
   0  -7  13      816.39      789.14      8.56 o
   1  -7  13      364.25      367.26      7.09 o
   2  -7  13        1.25       -1.94      1.94 o
   3  -7  13      231.78      224.12      5.86 o
   4  -7  13      145.06      145.06      5.31 o
   5  -7  13      153.39      153.69      7.54 o
   6  -7  13       16.86        2.55      4.35 o
  -7  -6  13        6.82        2.71      6.81 o
  -6  -6  13      149.51      168.67      8.07 o
  -5  -6  13      263.07      259.83      5.81 o
  -4  -6  13       21.80       17.41      2.13 o
  -3  -6  13      350.16      355.95      5.61 o
  -2  -6  13      571.16      596.74      6.88 o
  -1  -6  13      155.23      155.14      4.05 o
   0  -6  13      245.63      235.34      4.72 o
   1  -6  13      689.93      699.66     10.30 o
   2  -6  13       76.21       56.71      4.29 o
   3  -6  13       30.13       23.44      2.18 o
   4  -6  13      130.69      127.51      4.05 o
   5  -6  13      307.11      311.15      8.17 o
   6  -6  13        4.28        2.38      4.36 o
  -7  -5  13       26.67       17.45      4.35 o
  -6  -5  13        4.32        0.84      2.19 o
  -5  -5  13      350.17      352.18      5.95 o
  -4  -5  13      145.31      131.86      4.18 o
  -3  -5  13       76.11       61.11      3.39 o
  -2  -5  13      720.56      771.45      7.94 o
  -1  -5  13      357.90      346.86      5.11 o
   0  -5  13       76.56       58.42      2.65 o
   1  -5  13      825.37      837.56     12.23 o
   2  -5  13      345.98      361.22      6.13 o
   3  -5  13        2.08        1.50      2.10 o
   4  -5  13       37.84       31.30      2.02 o
   5  -5  13      433.96      437.39      9.62 o
   6  -5  13      116.65      131.84     11.24 o
  -8  -4  13       19.40       16.20      6.56 o
  -7  -4  13       82.10       85.07      7.27 o
  -6  -4  13       53.84       35.26      2.90 o
  -5  -4  13      112.45      135.33      4.17 o
  -4  -4  13      321.56      323.71      5.88 o
  -3  -4  13       97.59       89.80      3.84 o
  -2  -4  13      120.13      120.14      3.78 o
  -1  -4  13      553.82      550.32      7.18 o
   0  -4  13       56.57       35.94      2.80 o
   1  -4  13      398.84      393.94      5.92 o
   2  -4  13      630.07      652.82      8.12 o
   3  -4  13       85.53       87.39      3.84 o
   4  -4  13       75.36       62.40      3.37 o
   5  -4  13      575.32      593.36     10.26 o
   6  -4  13       54.02       43.98      8.26 o
  -8  -3  13       88.17      103.76     11.87 o
  -7  -3  13       47.68       36.14      3.42 o
  -6  -3  13        1.40       -2.01      2.22 o
  -5  -3  13      483.80      464.41      6.88 o
  -4  -3  13       92.84      105.12      4.00 o
  -3  -3  13       81.24       64.57      2.77 o
  -2  -3  13       54.49       51.51      2.62 o
  -1  -3  13      776.42      809.96      8.45 o
   0  -3  13      324.85      313.40      5.41 o
   1  -3  13      214.88      206.47      5.51 o
   2  -3  13      639.47      666.01      8.19 o
   3  -3  13      506.63      491.67      6.88 o
   4  -3  13        7.22        4.29      2.21 o
   5  -3  13      228.30      219.89      8.27 o
   6  -3  13      123.82      167.40     14.66 o
  -8  -2  13      117.59      128.65      7.75 o
  -7  -2  13      154.28      182.33      6.75 o
  -6  -2  13       37.06       27.67      2.51 o
  -5  -2  13       15.33       11.18      2.05 o
  -4  -2  13      673.72      692.92      7.55 o
  -3  -2  13      148.74      129.77      3.99 o
  -2  -2  13       39.34       27.17      2.32 o
  -1  -2  13      406.64      404.67      6.27 o
   0  -2  13      469.17      455.63      6.59 o
   1  -2  13       37.99       30.32      3.04 o
   2  -2  13      288.30      287.56      5.31 o
   3  -2  13      198.04      213.67      5.20 o
   4  -2  13       11.70       11.16      2.37 o
   5  -2  13       81.27       79.25     11.71 o
  -8  -1  13       16.69        4.99      4.40 o
  -7  -1  13      190.00      217.74     13.83 o
  -6  -1  13       66.77       53.46      2.98 o
  -5  -1  13        0.37       -2.14      2.14 o
  -4  -1  13      399.64      400.01      5.87 o
  -3  -1  13      733.75      756.02      8.36 o
  -2  -1  13       15.17       11.32      1.85 o
  -1  -1  13      886.14      942.89     10.23 o
   0  -1  13     1349.81     1370.88     13.09 o
   1  -1  13      106.02       88.79      3.97 o
   2  -1  13      174.75      165.31      4.61 o
   3  -1  13      182.18      179.20      5.26 o
   4  -1  13      186.60      175.82      6.78 o
   5  -1  13       27.20       20.64      5.04 o
  -8   0  13        7.93        3.31      3.18 o
  -7   0  13       51.98       62.35      5.21 o
  -6   0  13      303.41      309.42      7.85 o
  -5   0  13      121.54      114.41      4.34 o
  -4   0  13      156.16      148.12      4.35 o
  -3   0  13      690.59      712.74      9.08 o
  -2   0  13      535.60      549.17      7.22 o
  -1   0  13       30.84       22.50      2.34 o
   0   0  13     1248.77     1311.58     13.26 o
   1   0  13      425.53      423.39      7.23 o
   2   0  13        5.34        6.67      2.72 o
   3   0  13      336.18      343.85      8.66 o
   4   0  13      366.28      372.15      9.67 o
   5   0  13        1.81       -3.22      5.01 o
  -8   1  13       20.47        9.72      4.12 o
  -7   1  13       21.36       19.90      3.31 o
  -6   1  13       83.76       70.31      3.50 o
  -5   1  13      208.55      201.66      4.96 o
  -4   1  13        5.28        0.59      1.83 o
  -3   1  13      188.72      192.73      5.89 o
  -2   1  13        7.61        1.85      1.86 o
  -1   1  13        1.47        2.90      1.91 o
   0   1  13      461.28      456.28      9.51 o
   1   1  13      992.14     1009.17     11.65 o
   2   1  13       44.29       32.89      3.25 o
   3   1  13      246.90      242.67      7.16 o
   4   1  13      485.31      490.89     11.09 o
  -8   2  13       51.91       52.20      5.27 o
  -7   2  13       26.49       19.26      4.27 o
  -6   2  13      163.56      174.37      6.63 o
  -5   2  13      173.86      178.46      5.96 o
  -4   2  13        1.00       -1.97      1.97 o
  -3   2  13       19.79       17.66      2.15 o
  -2   2  13       48.72       55.37      3.32 o
  -1   2  13       37.37       31.09      4.04 o
   0   2  13      265.58      276.01      6.13 o
   1   2  13     1074.07     1049.29     13.21 o
   2   2  13      186.76      180.61      6.45 o
   3   2  13        0.66       -0.04      4.25 o
   4   2  13      238.03      248.11     12.68 o
  -8   3  13       84.11       79.18      6.38 o
  -7   3  13       19.68       12.78      3.63 o
  -6   3  13      115.22       86.29     11.91 o
  -5   3  13      136.87      154.15      5.87 o
  -4   3  13       83.81       79.96      5.12 o
  -3   3  13       63.16       48.66      2.80 o
  -2   3  13      243.88      276.19      5.73 o
  -1   3  13      150.89      151.01      5.11 o
   0   3  13      162.65      145.24      4.85 o
   1   3  13       91.08      100.33      4.86 o
   2   3  13      151.08      131.54      6.96 o
   3   3  13       19.24       16.97      3.71 o
  -7   4  13       26.11       32.56      5.46 o
  -6   4  13       47.59       36.72      4.44 o
  -5   4  13      251.01      254.18      8.81 o
  -4   4  13      236.81      248.42      6.73 o
  -3   4  13       19.38       18.09      1.94 o
  -2   4  13      215.36      228.43      5.53 o
  -1   4  13      307.80      312.49      6.94 o
   0   4  13       85.11       82.63      6.65 o
   1   4  13      119.02       96.51      7.99 o
   2   4  13      205.64      203.75      9.06 o
  -7   5  13      166.81      185.29     14.15 o
  -6   5  13        8.87        9.16      4.07 o
  -5   5  13      241.20      249.96      8.50 o
  -4   5  13      548.16      567.38     13.30 o
  -3   5  13       90.62       71.25      4.04 o
  -2   5  13       62.06       48.88      3.97 o
  -1   5  13      250.69      250.79      6.85 o
   0   5  13      120.60      129.30      6.18 o
   1   5  13        0.94       -0.26      4.04 o
  -6   6  13      112.85      121.94      9.04 o
  -5   6  13       13.91        7.70      4.29 o
  -4   6  13      404.42      425.26     12.84 o
  -3   6  13      120.05      122.12      8.48 o
  -2   6  13        1.29       -0.40      3.35 o
  -1   6  13      226.91      218.36      7.68 o
   0   6  13      437.69      426.65      9.86 o
  -5   7  13        1.41       -3.27      4.54 o
  -4   7  13      128.76       87.71      7.49 o
  -3   7  13      192.80      194.00      8.99 o
  -2   7  13        1.22       -4.85      4.85 o
  -1   7  13      126.94       86.19      7.71 o
   0 -13  14        2.58       -3.11      5.46 o
   1 -13  14       89.39       63.55      8.26 o
   2 -13  14      144.62      127.30     16.45 o
  -2 -12  14        1.10       -0.91      4.33 o
  -1 -12  14      411.70      408.41     15.72 o
   0 -12  14      107.16      101.22     12.32 o
   1 -12  14      127.26      142.43     10.55 o
   2 -12  14      296.57      338.99     13.63 o
   3 -12  14      187.10      207.84     15.55 o
  -3 -11  14      190.42      179.61     10.40 o
  -2 -11  14       15.70       10.81      4.97 o
  -1 -11  14       28.49       25.87      3.79 o
   0 -11  14      164.07      180.51     11.69 o
   1 -11  14       14.44        5.99      4.52 o
   2 -11  14      241.00      240.79      9.27 o
   3 -11  14      207.34      235.30     10.53 o
   4 -11  14       69.69       62.88      5.42 o
  -4 -10  14      128.13      118.73      9.73 o
  -3 -10  14      116.60       86.37      7.50 o
  -2 -10  14        3.28       -2.78      3.86 o
  -1 -10  14       97.92       77.35     11.22 o
   0 -10  14      273.95      296.67      8.91 o
   1 -10  14       25.69       25.67      4.02 o
   2 -10  14       31.33       21.79      3.53 o
   3 -10  14      264.87      243.66     13.71 o
   4 -10  14      201.58      203.85     10.00 o
  -5  -9  14        0.06        5.83      4.25 o
  -4  -9  14      153.62      159.49      8.47 o
  -3  -9  14      141.93      146.59      6.86 o
  -2  -9  14       86.49       64.97      3.80 o
  -1  -9  14       19.97       10.16      2.68 o
   0  -9  14      165.10      176.57      5.56 o
   1  -9  14      163.91      171.31      6.70 o
   2  -9  14       11.59       10.70      3.06 o
   3  -9  14      123.01      106.30      8.67 o
   4  -9  14      312.92      308.74     10.78 o
   5  -9  14        5.82        7.34      5.45 o
  -5  -8  14       23.41        5.19      4.30 o
  -4  -8  14        0.75       -2.55      2.55 o
  -3  -8  14      152.73      159.69      6.44 o
  -2  -8  14      275.23      282.68      6.91 o
  -1  -8  14        0.27        0.62      2.28 o
   0  -8  14      106.98      113.17      5.01 o
   1  -8  14      156.82      181.38      5.78 o
   2  -8  14       12.87       18.12      3.22 o
   3  -8  14      150.34      156.08      6.82 o
   4  -8  14      122.35      133.97      8.96 o
   5  -8  14       52.89       46.71      6.32 o
  -6  -7  14      150.78      146.22     17.16 o
  -5  -7  14      124.85      140.51      7.70 o
  -4  -7  14       25.56       13.47      2.47 o
  -3  -7  14       95.13       90.87      4.60 o
  -2  -7  14      263.12      271.26      6.02 o
  -1  -7  14      126.97      126.00      4.56 o
   0  -7  14       41.20       36.93      2.78 o
   1  -7  14      186.28      218.94      5.53 o
   2  -7  14      161.36      167.96      5.98 o
   3  -7  14        2.66        3.71      2.76 o
   4  -7  14      197.59      197.10      7.53 o
   5  -7  14      186.85      213.59      9.40 o
  -6  -6  14       73.42       65.65      9.47 o
  -5  -6  14      393.54      388.52      8.08 o
  -4  -6  14      181.79      174.34      4.91 o
  -3  -6  14       37.14       29.62      2.72 o
  -2  -6  14      802.87      808.44      9.27 o
  -1  -6  14      346.64      346.99      7.00 o
   0  -6  14        0.24       -3.07      3.07 o
   1  -6  14      118.96      129.52      4.66 o
   2  -6  14      125.95      138.09      4.98 o
   3  -6  14       46.45       38.05      3.84 o
   4  -6  14      144.98      151.79      8.13 o
   5  -6  14      354.54      390.20     16.86 o
  -7  -5  14      134.30      109.60     26.46 o
  -6  -5  14        0.02       -4.77      4.77 o
  -5  -5  14      323.57      358.32      7.15 o
  -4  -5  14      384.55      409.49      7.12 o
  -3  -5  14       14.52        9.93      2.50 o
  -2  -5  14      248.50      243.16      5.61 o
  -1  -5  14      707.97      713.44      8.88 o
   0  -5  14      104.67       91.05      4.03 o
   1  -5  14       40.88       33.45      2.95 o
   2  -5  14      465.62      487.24      8.49 o
   3  -5  14       41.24       34.64      2.77 o
   4  -5  14       57.58       44.73      3.74 o
   5  -5  14      222.80      249.96     21.15 o
  -7  -4  14      136.36      120.83     16.01 o
  -6  -4  14       28.18       20.45      2.98 o
  -5  -4  14      304.68      321.12      7.34 o
  -4  -4  14      252.50      266.21      6.49 o
  -3  -4  14        0.55       -0.97      2.34 o
  -2  -4  14       44.94       35.10      2.58 o
  -1  -4  14      794.59      794.12      8.92 o
   0  -4  14      429.17      431.13      6.79 o
   1  -4  14       71.91       61.84      4.01 o
   2  -4  14      465.20      486.88      8.29 o
   3  -4  14      170.25      156.17      7.04 o
   4  -4  14        0.80        2.53      3.17 o
   5  -4  14      216.82      205.49     13.55 o
  -7  -3  14       85.78      104.18     13.21 o
  -6  -3  14       31.83       23.13      3.16 o
  -5  -3  14       64.59       59.78      3.52 o
  -4  -3  14      134.83      151.15      5.40 o
  -3  -3  14      174.85      166.79      6.41 o
  -2  -3  14       17.71        7.82      2.29 o
  -1  -3  14      533.07      546.07      7.69 o
   0  -3  14      538.29      563.80      9.23 o
   1  -3  14       95.15       67.28      4.85 o
   2  -3  14       96.70      100.24      5.28 o
   3  -3  14      120.72      123.76      4.89 o
   4  -3  14        9.70       10.89      4.20 o
   5  -3  14        7.57       14.28      6.17 o
  -7  -2  14       56.95       46.55      4.65 o
  -6  -2  14       69.85       64.11      3.97 o
  -5  -2  14        1.28       -2.71      2.71 o
  -4  -2  14      334.11      346.58      6.66 o
  -3  -2  14      480.04      486.85      7.42 o
  -2  -2  14        0.31       -1.97      2.98 o
  -1  -2  14      468.00      456.41      6.85 o
   0  -2  14       95.28       93.19      4.07 o
   1  -2  14       37.29       30.25      2.68 o
   2  -2  14       24.29       13.90      2.81 o
   3  -2  14      200.84      210.63      5.83 o
   4  -2  14       44.32       41.31      5.00 o
  -7  -1  14       47.00       40.68      3.78 o
  -6  -1  14      193.37      206.99      6.37 o
  -5  -1  14       79.84       68.11      3.84 o
  -4  -1  14       45.46       40.39      2.77 o
  -3  -1  14      624.65      646.15      8.56 o
  -2  -1  14      650.84      643.45      9.71 o
  -1  -1  14       35.92       25.73      2.91 o
   0  -1  14      278.12      292.30      6.53 o
   1  -1  14      291.65      294.58      7.40 o
   2  -1  14        0.38       -2.37      2.37 o
   3  -1  14      172.65      172.22      7.29 o
   4  -1  14      121.79      113.62      8.23 o
  -7   0  14        0.23       -3.38      3.38 o
  -6   0  14      182.65      177.70      7.28 o
  -5   0  14      270.46      276.48      7.37 o
  -4   0  14       11.45        2.27      2.42 o
  -3   0  14      204.85      222.52      7.80 o
  -2   0  14      256.17      273.92      6.23 o
  -1   0  14       26.03       19.73      2.34 o
   0   0  14      159.51      158.28      8.03 o
   1   0  14      462.26      474.00      8.07 o
   2   0  14      187.65      195.61      7.25 o
   3   0  14      179.13      194.26      8.14 o
   4   0  14      165.40      149.92     11.26 o
  -7   1  14        3.65        3.62      3.74 o
  -6   1  14       83.97       75.73      6.48 o
  -5   1  14      141.21      147.01      5.97 o
  -4   1  14        8.83        1.92      2.52 o
  -3   1  14       65.67       64.20      3.61 o
  -2   1  14      715.21      743.94      9.91 o
  -1   1  14      430.35      440.09      8.63 o
   0   1  14       52.07       42.75      3.51 o
   1   1  14      905.18      936.60     11.99 o
   2   1  14      241.82      251.61      8.96 o
   3   1  14        4.07        5.20      4.09 o
  -7   2  14       63.28       50.38      4.39 o
  -6   2  14       67.97       57.63      4.76 o
  -5   2  14      205.15      222.15      7.92 o
  -4   2  14       13.10       13.56      2.76 o
  -3   2  14        2.18       -2.22      2.22 o
  -2   2  14      515.36      545.13      9.42 o
  -1   2  14      671.90      669.63     10.24 o
   0   2  14       17.09       23.65      3.89 o
   1   2  14       93.79       90.86      5.48 o
   2   2  14      274.22      279.75      8.51 o
  -7   3  14       36.90       29.94      4.81 o
  -6   3  14       13.35       12.93      4.12 o
  -5   3  14      147.71      156.87      8.92 o
  -4   3  14      185.02      192.61      7.26 o
  -3   3  14        6.55        1.53      2.50 o
  -2   3  14      196.62      183.14      5.86 o
  -1   3  14      403.13      410.78      8.49 o
   0   3  14       12.09       13.73      3.11 o
   1   3  14      104.10      107.34      6.53 o
   2   3  14      325.10      328.53     11.38 o
  -6   4  14        1.89        8.29      4.95 o
  -5   4  14      232.85      226.44      8.29 o
  -4   4  14      167.36      184.04      8.32 o
  -3   4  14       19.48       17.98      4.12 o
  -2   4  14       48.94       35.15      4.10 o
  -1   4  14      188.00      182.26      7.32 o
   0   4  14      162.84      136.96      7.77 o
   1   4  14       10.51       11.77      3.77 o
  -6   5  14      153.09      122.04     22.88 o
  -5   5  14       18.13       12.20      4.40 o
  -4   5  14      322.95      329.88     10.39 o
  -3   5  14      134.23      163.09     11.49 o
  -2   5  14        0.84       -3.09      3.81 o
  -1   5  14      224.78      216.01     13.97 o
   0   5  14      255.67      262.26     10.71 o
  -4   6  14       38.62       26.15      6.24 o
  -3   6  14      124.62       98.34     12.78 o
  -2   6  14       66.36       42.19      5.17 o
   0 -12  15      327.43      368.49     14.26 o
   1 -12  15       82.65       68.18      7.59 o
  -2 -11  15       26.68       19.05      5.27 o
  -1 -11  15      108.86       98.24     11.40 o
   0 -11  15      280.16      314.17     12.64 o
   1 -11  15      101.86       82.02      8.11 o
   2 -11  15       13.81        9.41      5.34 o
   3 -11  15      259.92      326.34     20.34 o
  -3 -10  15       90.78       63.38      8.59 o
  -2 -10  15      141.63      136.11      8.74 o
  -1 -10  15       15.16       14.78      3.70 o
   0 -10  15      307.52      323.01     12.47 o
   1 -10  15       90.31       83.56      6.93 o
   2 -10  15       24.64        6.40      4.58 o
   3 -10  15      118.06      149.68     10.78 o
  -4  -9  15        1.25       -4.16      6.63 o
  -3  -9  15       76.84       59.23      4.84 o
  -2  -9  15      142.59      148.93      8.41 o
  -1  -9  15        1.27        1.37      3.46 o
   0  -9  15      134.81      142.64      6.33 o
   1  -9  15      283.65      279.89      8.44 o
   2  -9  15       13.49        5.85      4.09 o
   3  -9  15       31.74       17.32      4.94 o
   4  -9  15      379.27      422.00     17.30 o
  -5  -8  15      146.37       99.95     10.30 o
  -4  -8  15       13.85       11.29      6.55 o
  -3  -8  15       53.71       45.82      3.74 o
  -2  -8  15      191.86      213.16      6.80 o
  -1  -8  15      113.18       92.24      5.56 o
   0  -8  15       17.12       12.42      3.12 o
   1  -8  15      340.64      350.96      8.56 o
   2  -8  15      139.17      121.62      5.94 o
   3  -8  15        9.10        1.34      4.26 o
   4  -8  15      230.39      253.65     22.07 o
  -5  -7  15      232.71      217.28     35.97 o
  -4  -7  15      157.57      151.97      9.01 o
  -3  -7  15       25.47       14.47      3.49 o
  -2  -7  15      187.52      184.35      6.37 o
  -1  -7  15      256.63      276.95      8.13 o
   0  -7  15        4.95       -2.81      3.08 o
   1  -7  15      197.59      197.85      6.91 o
   2  -7  15      191.04      192.59      7.60 o
   3  -7  15       23.73       12.98      3.36 o
   4  -7  15      143.03      138.16      8.62 o
  -5  -6  15      132.34      144.01      9.09 o
  -4  -6  15      272.18      285.38      9.35 o
  -3  -6  15       91.23       58.00      3.88 o
  -2  -6  15      287.40      286.93      8.19 o
  -1  -6  15      154.34      162.15      7.45 o
   0  -6  15       69.84       57.93      3.87 o
   1  -6  15      111.22       92.98      5.41 o
   2  -6  15      278.50      297.21     11.84 o
   3  -6  15      225.91      229.74      7.60 o
   4  -6  15        9.86        6.55      4.97 o
  -6  -5  15        0.05       -4.69      5.15 o
  -5  -5  15      112.78       93.35      5.43 o
  -4  -5  15      277.65      301.27      7.61 o
  -3  -5  15        8.50       -2.88      2.88 o
  -2  -5  15       89.40       70.34      4.15 o
  -1  -5  15      282.62      307.11      6.69 o
   0  -5  15      185.51      197.40      6.02 o
   1  -5  15       16.11       12.69      2.75 o
   2  -5  15      278.82      289.37      7.88 o
   3  -5  15      385.60      406.58      9.10 o
   4  -5  15       29.44       29.13      5.20 o
  -6  -4  15       14.25       12.60      4.02 o
  -5  -4  15       79.44       66.99      7.02 o
  -4  -4  15      232.25      253.51      8.75 o
  -3  -4  15      203.16      198.66      6.36 o
  -2  -4  15       16.82       11.74      2.79 o
  -1  -4  15      276.14      275.27      6.45 o
   0  -4  15      409.11      405.16      7.18 o
   1  -4  15       29.25       25.28      3.58 o
   2  -4  15       25.01       19.68      3.31 o
   3  -4  15      512.31      555.47     11.61 o
   4  -4  15      170.17      204.38     12.02 o
  -6  -3  15      104.00       98.17      7.91 o
  -5  -3  15        0.07       -3.28      3.28 o
  -4  -3  15       59.07       47.68      3.23 o
  -3  -3  15      404.60      404.07      7.68 o
  -2  -3  15       32.86       28.20      3.08 o
  -1  -3  15      145.34      162.06      6.57 o
   0  -3  15       85.87       77.03      4.53 o
   1  -3  15       34.59       18.35      3.37 o
   2  -3  15       17.57        7.39      5.44 o
   3  -3  15      265.22      279.74     10.69 o
   4  -3  15       97.56      167.52     18.09 o
  -6  -2  15      138.25      138.68      9.70 o
  -5  -2  15      111.51       83.39      8.65 o
  -4  -2  15        8.12        3.66      2.71 o
  -3  -2  15      381.44      378.60      7.32 o
  -2  -2  15      298.15      283.59      6.88 o
  -1  -2  15       18.06       10.79      2.78 o
   0  -2  15      500.94      499.72      8.37 o
   1  -2  15      231.90      254.38      7.36 o
   2  -2  15        0.13       -2.81      2.81 o
   3  -2  15      105.98       81.67      7.40 o
  -6  -1  15      126.66       86.31      6.07 o
  -5  -1  15      200.72      191.44     10.02 o
  -4  -1  15       26.97       17.08      2.94 o
  -3  -1  15      196.99      207.80      7.66 o
  -2  -1  15      363.18      382.83      8.17 o
  -1  -1  15       24.79       17.57      3.16 o
   0  -1  15       66.70       50.31      5.07 o
   1  -1  15      252.07      248.55      7.26 o
   2  -1  15       57.91       46.76      3.64 o
   3  -1  15       59.33       51.65      5.88 o
  -6   0  15      122.17      121.01      9.23 o
  -5   0  15      109.04       90.74      5.83 o
  -4   0  15       30.41       17.00      3.00 o
  -3   0  15      338.37      323.07      7.91 o
  -2   0  15      538.70      555.31      9.51 o
  -1   0  15       99.39       93.14      6.05 o
   0   0  15       18.11        7.49      3.16 o
   1   0  15      239.26      227.43      7.49 o
   2   0  15      336.61      326.60     12.15 o
  -6   1  15       40.76       29.36      4.16 o
  -5   1  15      206.08      220.89      8.31 o
  -4   1  15       30.22       32.30      3.72 o
  -3   1  15       13.87       13.81      3.66 o
  -2   1  15      496.18      511.93      9.90 o
  -1   1  15      346.41      369.93      8.22 o
   0   1  15        4.35        2.08      3.70 o
   1   1  15      317.79      303.66      9.26 o
   2   1  15      163.09      176.84      9.09 o
  -6   2  15        2.26        7.60      4.65 o
  -5   2  15       43.82       42.03      3.93 o
  -4   2  15       64.40       61.05      5.28 o
  -3   2  15        7.72        7.76      3.36 o
  -2   2  15      275.08      271.46      8.93 o
  -1   2  15      540.31      567.73     11.68 o
   0   2  15        8.82        8.61      3.79 o
   1   2  15       34.82       33.53      4.20 o
  -5   3  15       20.71       15.99      4.36 o
  -4   3  15       41.16       38.67      4.12 o
  -3   3  15       53.92       41.18      4.23 o
  -2   3  15       32.14       22.67      3.82 o
  -1   3  15      316.48      331.58     12.23 o
   0   3  15      171.28      163.86     11.56 o
  -4   4  15       74.75      110.11      8.19 o
  -3   4  15      195.62      200.56     14.38 o
  -2   4  15        0.19       -2.13      5.56 o
  -1   4  15       98.94       77.05     10.12 o
  -1 -10  16        2.78       -5.57      5.57 o
   0 -10  16      119.21      107.44     10.09 o
   1 -10  16      168.55      215.43     12.72 o
  -3  -9  16        3.77       -9.06     10.49 o
  -2  -9  16      157.85      185.44     13.62 o
  -1  -9  16       89.23       89.83     13.83 o
   0  -9  16        1.25       -1.25      4.48 o
   1  -9  16      171.94      164.17     10.38 o
   2  -9  16      180.23      191.74     16.03 o
  -3  -8  16        2.35       -4.00      4.80 o
  -2  -8  16       90.97       73.51      6.31 o
  -1  -8  16      153.31      109.42      9.63 o
   0  -8  16        0.03       -4.18      5.59 o
   1  -8  16       73.46       54.16      5.91 o
   2  -8  16      172.75      175.63      8.77 o
  -4  -7  16      151.16      116.89     18.07 o
  -3  -7  16       58.03       38.11      4.48 o
  -2  -7  16       30.05       24.73      4.42 o
  -1  -7  16      267.74      296.47     10.30 o
   0  -7  16       58.51       43.51      4.79 o
   1  -7  16       36.74       24.73      3.74 o
   2  -7  16      206.04      212.40     10.41 o
   3  -7  16      118.69       98.37     21.45 o
  -4  -6  16      147.45      161.79      9.78 o
  -3  -6  16       40.65       32.15      4.27 o
  -2  -6  16       21.40       15.23      4.08 o
  -1  -6  16       40.52       40.92      3.84 o
   0  -6  16      186.96      190.26      8.67 o
   1  -6  16        8.84        5.87      3.36 o
   2  -6  16      252.61      264.79     12.39 o
   3  -6  16      205.73      206.02     20.31 o
  -5  -5  16       22.96        9.07      5.16 o
  -4  -5  16      313.55      302.29      9.67 o
  -3  -5  16       48.75       46.04      4.45 o
  -2  -5  16       20.83       13.30      3.82 o
  -1  -5  16       26.41       28.23      3.58 o
   0  -5  16      255.06      262.11      7.77 o
   1  -5  16      102.04       85.96      5.62 o
   2  -5  16      203.26      202.40      8.57 o
   3  -5  16      353.84      415.60     17.81 o
  -5  -4  16        2.21       -3.36      3.36 o
  -4  -4  16       65.17       58.35      4.07 o
  -3  -4  16      380.42      379.36      9.26 o
  -2  -4  16       41.44       32.38      3.72 o
  -1  -4  16       30.00       19.80      3.64 o
   0  -4  16       86.99       80.40      4.53 o
   1  -4  16       37.12       18.25      3.81 o
   2  -4  16        0.09        0.86      4.12 o
  -5  -3  16       59.39       38.52      3.95 o
  -4  -3  16       30.54       15.71      3.57 o
  -3  -3  16      384.38      390.90      9.28 o
  -2  -3  16      278.54      286.32      8.25 o
  -1  -3  16       19.47        9.94      3.33 o
   0  -3  16      268.30      262.55      9.45 o
   1  -3  16      116.84       90.00      7.15 o
   2  -3  16        5.93        1.53      3.91 o
  -5  -2  16      196.31      150.35     10.37 o
  -4  -2  16       21.54       11.60      4.54 o
  -3  -2  16      246.92      230.48      7.99 o
  -2  -2  16      378.15      407.45      9.71 o
  -1  -2  16       90.58       61.37      5.15 o
   0  -2  16        4.40       -2.93      4.22 o
   1  -2  16      105.20       92.39      7.39 o
   2  -2  16       72.07       51.29      6.22 o
  -5  -1  16       61.68       42.67      5.98 o
  -4  -1  16       46.62       35.48      4.40 o
  -3  -1  16       49.48       31.90      6.62 o
  -2  -1  16      166.37      187.45      8.34 o
  -1  -1  16       42.08       33.14      4.26 o
   0  -1  16        0.32       -3.53      3.53 o
   1  -1  16      123.41       85.17      5.86 o
  -5   0  16      164.91      177.21      9.64 o
  -4   0  16       71.36       59.78      5.89 o
  -3   0  16       21.35       13.24      3.96 o
  -2   0  16       45.44       45.00      4.67 o
  -1   0  16      215.09      250.70      9.24 o
   0   0  16       13.44        6.90      4.32 o
   1   0  16      174.08      200.01      9.77 o
  -5   1  16       82.57       68.73     10.25 o
  -4   1  16      152.81      108.48     10.84 o
  -3   1  16       48.14       44.41      5.03 o
  -2   1  16      106.84       81.55     10.74 o
  -1   1  16      344.21      346.53     10.41 o
   0   1  16       56.51       42.37      4.59 o
  -4   2  16      295.23      316.26     12.86 o
  -3   2  16      142.52       90.12      9.66 o
  -2   2  16        6.33       -4.45      4.45 o
  -2  -7  17        5.25       -6.12      7.32 o
  -1  -7  17       77.49       51.68      5.35 o
   0  -7  17      112.03       74.40      5.48 o
  -3  -6  17       54.33       43.02      8.46 o
  -2  -6  17        1.36       -2.69      4.61 o
  -1  -6  17       60.12       41.97      5.35 o
   0  -6  17      180.17      173.53      8.96 o
   1  -6  17       53.01       39.76     11.68 o
  -3  -5  17       54.68       46.82      6.00 o
  -2  -5  17       61.85       56.72      6.74 o
  -1  -5  17       41.30       31.73      4.52 o
   0  -5  17      159.81      152.79     13.25 o
   1  -5  17      137.94      111.94     10.22 o
  -3  -4  17      145.56      107.62      9.97 o
  -2  -4  17      114.77       94.88      9.52 o
  -1  -4  17        3.93       -1.14      4.73 o
   0  -4  17      143.09      114.12     13.71 o
  -3  -3  17       74.65       55.57      6.00 o
  -2  -3  17      195.31      214.07      9.55 o
  -1  -3  17       97.50       69.65      5.29 o
   0  -3  17       11.55        4.99      4.91 o
  -3  -2  17        1.82       -3.21      4.98 o
  -2  -2  17      139.32      165.56     15.36 o
  -1  -2  17       25.55       22.68      7.18 o
  -3  -1  17        3.44        7.54      7.28 o
  -2  -1  17       96.06       77.41      6.63 o
 
